# Supplementary material for: Regulation of Isoflavone Biosynthesis by miRNAs in Two Contrasting Soybean Genotypes at Different Seed Developmental Stages
Source: Front Plant Sci. 2017 Apr 13;8:567. doi: 10.3389/fpls.2017.00567 (PMC5390031; doi:10.3389/fpls.2017.00567)
Supplement: FILE S1 [file Data_Sheet_1.XLS]

## Sheet: Sheet1
Supplementary file 1:List of new miRNAs
miRNA Header	Mature miRNA	Precursor miRNA	PrecLength	GC%	MFE (kcal/mol)	MFEI	AMFEI	AU%
>Gma_miRNA1	ACACUCUUAUAUUAUGGGACGGAG	CCCUCCGUUCCAUAAUAUAAGAGUGUUUUUGACACUAGUGUGUGUAAAAAACACUCUUAUAUUAUGGGACGGAGGAGUAGUUAGGAGGAUUCAGGAGAAACUUGCUAACUGAACACACAUACCU	124	39.5161	-73.6	-1.29796	-71.2903	65.4839
>Gma_miRNA3	AGACACUUAUUUUGGGACGGAGG	UACUCCCUCCGUCCCAAAAUAAGUGUCUCAACACAAGUUAAUACGAAGUUAGACACUUAUUUUGGGACGGAGGAAGUAUGAGGCAACUUAUAUCCAGAGUGCAAAUUGGCUAUUUGUAUUUCU	123	39.0244	-66.4	-1.175	-45.8537	60.9756
>Gma_miRNA2	UAAGUGUCACGGUUUUGAACU	UAAGCAGACGCAGCAUCAGUUGGUUACUAGCUACUCCCCCCGAUCCAAAAUAAGUGUCACGGUUUUGAACUGGGUCAGUUCAAAACUGCGACCCUUAUUAUGGAUCGGAGGUAGUAGUUGU	121	46.281	-58.1	-1.0375	-68.0165	53.719
>Gma_miRNA4	UAGAUACAUCCGUAUCUGGA	UACUUGUCUUAGAUUUGUCUAAUACGGAUGUAUCUAGCACUAAAAUGAGUUAGAUACAUCCGUAUCUGGACAAAUCCAAGACAAGUACUUCCUCCGUCCGAAAAUACUUGUCAUCAAAAU	120	35.8333	-51.2	-1.1907	-42.6667	64.1667
>Gma_miRNA6	ACAUUCUUAUAUUAUGGGACGGAG	UCCCUCUGUCCCAAAAUGUAAGAACGUUUUUAACACUAUACUAGUAUAAAACAUUCUUAUAUUAUGGGACGGAGGGAGUACUUGGUUAUUAGGGUCUGAUCGCCAUGGAUGGUGCACAUGCGUG	124	41.129	-50	-0.980392	-40.3226	58.871
>Gma_miRNA5	UCCGAUCCAUAAUAAGUGUCG	GGAAAGCACUUGCAUAUCAAGAAGUGACAGUGCUGCUCACAGAUACUCCCUCCGAUCCAUAAUAAGUGUCGUGCGUUGAACUAAGGUUGUUCAAAACUGCGACAUUUAUUUUGGAUCGGAG	121	43.8017	-49.9	-0.941509	-41.2397	56.1983
>Gma_miRNA7	UUCUUAUAUUAUGGGACGGAG	UUUUGUACUCCCUCUGUCCCAAAAUAUAAGAACGUUUUUGACACUAAACGUUCUUAUAUUAUGGGACGGAGGAGUAGUAUUAAGGGUGAACUCUCCAUAUGCCAACUGCACACUGUAAGGA	121	39.6694	-48	-1	-39.6694	60.3306
>Gma_miRNA8	UAGAUACAUCCGUAUUUAGA	AAUUCUUGUCUUAGAUUUGUCAUACGAAUGUAUCUAACACUAAAAUGUAAUAGAUACAUCCGUAUUUAGACAAAUUUAAGACAAGAACCCUGGGACGGAGGGAGUAUUAUUUUGUAGUAG	120	32.5	-47.4	-1.21538	-39.5788	67.5
>Gma_miRNA10	AGACAUUUAUUUUGGGACGGAGG	CAUUACUAAUCUAUAUACUACUUCCUCUGUCCCAAAAUAAGUGUCAAGUUAGACAUUUAUUUUGGGACGGAGGGAGUACCUCUUUUGCAAAAUAUAAGGCAUAGUUUUGGACGUACAGAUUCA	123	35.7724	-47.1	-1.07045	-38.2927	64.2276
>Gma_miRNA9	UAAGUGUCGCAGUUUCGAACU	AUAAAUCCAUACCACGAAAUGAGAAACUUGAUACUCCCUCCGAUCCAGAGUAAGUGUCGCAGUUUCGAACUGGACUAGUUCAAAACUGCAACACUUAUUAUGGAUCAGAGGUAGUAAUACA	121	39.6694	-46.9	-0.977083	-38.7603	60.3306
>Gma_miRNA11	AUGAAGUGUUUGGGGGAACUC	ACCAUGGGUUCCUUGCAAGCACUUCAUGAGGCAUUAUUUGAGAUGCCACUAUGAAGUGUUUGGGGGAACUCUGGUGAUGCCAAGCUUUAUUCAGUGCCAGUCAAGAACCAAAGGGGAUGGU	121	47.1074	-46.3	-0.812281	-38.2645	52.8926
>Gma_miRNA12	AGACAGUUAUUUUGGGACGGA	GUCUUAUACUCCCUCUGUCCCAAAAGUGUCUCAACUUUGUACUAAGCUUGAGACAGUUAUUUUGGGACGGAGGAGUAUUUAGGAACAGAGGGAGUAUAUCUCAUAUCACAGUCAAGGAAAC	121	41.3223	-44	-0.88	-36.3636	58.6777
>Gma_miRNA13	UCUGUAACUUAAUGUAACACG	AAUACAAAUUAUAAUAGCAAGUAGUACGCCACAGUGUUAUAUACUAGUACUCUGUAACUUAAUGUAACACGUUUUUGCAGUUUAAUUUGAACUGCAAAAAUGUCUUACAUUCAGUUACAGA	121	29.7521	-42.8	-1.18889	-35.3719	70.2479
>Gma_miRNA16	ACAUUCUUAUAUUUGGGGACGGAG	UUCCUCUGUCCCAGAAUAUAAGACGUUUUGACACUAUGCUAGUGUUAAAGACAUUCUUAUAUUUGGGGACGGAGGAGUAUAAGUGAAGCACUAGAGCAAAUGACAAACUACUCCCAAAGAUAUA	124	77.9032	-42.7	-0.908511	-34.4355	62.0968
>Gma_miRNA14	UAGGUACAUCCGUAUCUAGA	UCUUGUCUUAGAUUUGUCCAAAUGCGGAUGUAUCAAGUCAUGUUUUAGUAUAGGUACAUCCGUAUCUAGACAAAUGUAAGACAAGAAUUUUGGGAUGGAGGGAGUAGUUACAGACAACUA	120	36.6667	-42.2	-0.959091	-35.1667	63.3333
>Gma_miRNA15	UUAUGGGACGGAGGGAGUAG	CAUGAAAAGCACUCCCUCUAUCCCGUAAUGUAAGACAAAAAACAUCUUACUUAUGGGACGGAGGGAGUAGUUAUUAUAUGUCUUGUGCAUAUACUAGAACUGUGCUGCAAAGAUUAAUGA	120	37.5	-42.2	-0.937778	-35.1667	62.5
>Gma_miRNA17	UAGAUACAUCUAUAUCUAGA	UGUCCCAAUUUUUUGGUCAGGAUAUGGAUGUAUCUAACACUAAAACGUGAUAGAUACAUCUAUAUCUAGACAAAUUUAAGACGAGAAUUUAGGGACGGAGGGCGUACUUAACAUUUCAGC	120	36.6667	-40.6	-0.922727	-33.8333	63.3333
>Gma_miRNA18	CUGAAGUGUUUGGGGGAACUC	GCCGGGAGUUCUCUUCAAGCACUUCAGGAUGUGUCUUUUCAAGAACUUAUCUGAAGUGUUUGGGGGAACUCUGGUGUCACCAAGCAUUUAGUAGACAUUGGCCACAUAUCAUAAGAGAGAU	121	43.8017	-39.7	-0.749057	-32.8099	56.1983
>Gma_miRNA19	UAAGUGUCGCAGAUUUGAACU	CAUAAUCCAAUUUUGCACGAACAAAAGUAUAUACUCCCCCCCGAUCCAUAUAAGUGUCGCAGAUUUGAACUAAGGUUGAACUAACCUUAUUUCAAAACCGCGACACUUAUUUUCGAUCGGA	121	38.843	-39.4	-0.838298	-32.562	61.157
>Gma_miRNA21	CAAUUAAUAUGGAUAGGAGGGAGU	GCAUAGGACUCCCUCCGGUCCAUAUUCAUUGUCUUUGUACUAAAUCAGCGCAAUUAAUAUGGAUAGGAGGGAGUAGCAGAAAUCUAGCACGUCGAUUGUAUUAGUCUCCAGAGUUUAAUAGGAU	124	41.129	-38.5	-0.754902	-31.0484	58.871
>Gma_miRNA20	ACUUAUUUUGGAUCGGAGGGA	ACUCCUUCCGAUCAAAAUUAAGUGUCGUUGUUUUAGUUCAAAAACCACGAACUUAUUUUGGAUCGGAGGGAGAGCAUUUAAGAGAUUCCUUGCAUACACAUGAUUCAGAAAAGUACAGUGU	121	37.1901	-37.7	-0.837778	-31.157	62.8099
>Gma_miRNA22	CUGAAGUGUUUGGGGGAACU	GCCGGGAGUUCUCUUCAAGCACUUCAGGAUGUGUCUUUUCAAGAACUUAUCUGAAGUGUUUGGGGGAACUUUGGUGUCACCAAGCAUUUAGUAGACAUUGGCCACAUAUCAUAAGAGAGA	120	43.3333	-37	-0.711538	-30.8333	56.6667
>Gma_miRNA23	AGUAACAUAGACUAGUAACA	AAAUGAAGGCAACUAUAUUACCACACCUAUGACACUACCCACUAUGAAGGAGUAACAUAGACUAGUAACAUAUGUAUGUUACUAGUCUAAGUUACUCCCCACUAUGACCAGCCUUAGGUC	120	39.1667	-36.6	-0.778723	-30.5668	60.8333
>Gma_miRNA24	UCUUGAAGUCUCGCUUGCAG	CGCAAAUACCAUCGCUGCCGUUGGCGGCCAUUGGUUUGAUCAACACUGUAUCUUGAAGUCUCGCUUGCAGAGUUGUGUGAGAGAGAAGAGCUCGACUGUGUCAGCUGGAUUUUUGAUGUG	120	49.1667	-36.3	-0.615254	-30.2578	50.8333
>Gma_miRNA25	UAGAUACAUCCGCAUCUAGA	UCUUGUUUUAAAUUUGUCUAAAUACGGAUGUAUCAAAUCACGUUUUAGUAUAGAUACAUCCGCAUCUAGACGAAUCUAAGAUAAGAAUUUUAGGACGUAGGGGUAUAAUAAGACCAAGCU	120	32.5	-36.2	-0.928205	-30.1667	67.5
>Gma_miRNA26	UAAUUGUCGCAGUUUUGAACU	UAAGAGUUGGGCAAUUCUUAUUUUUAAUAACUACUCCCAUCGAUCCAAAAUAAUUGUCGCAGUUUUGAACUAGGUUAGUUUAACCUUAAUUCAAAACUGCAACACUUAUUAUGGAUAGAAC	121	31.405	-36.1	-0.95	-29.8347	68.595
>Gma_miRNA27	UCUGUAACGAAAUAUAAGACG	UUGGUCGGUCAUAGUGAAAUCACUCUGUUUCAUCUGUUAUCUUCUACUCAUCUGUAACGAAAUAUAAGACGUUUUUUGGUGUAGUUGACUUCAAUAAAACGUCCUACAUUUUGUUACAGAG	121	34.7107	-36	-0.857143	-29.7521	65.2893
>Gma_miRNA28	UCUGUACCAUAAUAUAAGAC	CACUGGUCGUUCUAGAGUACACAUAUUAGAACCACUUCAUUCCUACUCCCUCUGUACCAUAAUAUAAGACGUUUUUCACAUUACACUAGUGUCGAAAACGCUCCUAUAUUAUGGGACGGA	120	40	-35.1	-0.73125	-29.2569	60
>Gma_miRNA30	UAAGUGUCCCGGUUUUGAACU	UAUCGCACAUGCUAUUCUCAAAAGAAAAUGCGACCCCCUCCGAUCCAAGAUAAGUGUCCCGGUUUUGAACUAGGUUGUGGGUUCAACCUUAGUCCCUAGCUGCCACACUUAUUUAGGAUGU	121	45.4545	-34.5	-0.627273	-35.5124	54.5455
>Gma_miRNA29	UAGAUACAUCCAUAUGUAGA	GAUGACUUUCAUUUGUCUAGAGAUGGAUGUAUUUAGACAAUAAACAAGUAUAGAUACAUCCAUAUGUAGAAAGUGGGGGUCAAGUAUUUUGGAACGGAGGGAGUAUAACAAAGGAAGUAU	120	35	-34.4	-0.819048	-35.6667	65
>Gma_miRNA31	CCUCCGAUCCAAAAUAAGUGU	ACUGUACUUUUCUGAAUCAUGUGUAUGCAAGGAAUCUCUUAAAUGCUCUCCCUCCGAUCCAAAAUAAGUGUGUGGUUUUUGAACUAAAACAACGACACUUAAUUUUGAUCGGAAGGAGUAU	121	36.3636	-34	-0.772727	-32.3435	63.6364
Note: MiRNAs highlighted with green colour were taken for validation and expression profilling
