# Supplementary material for: Regulation of Isoflavone Biosynthesis by miRNAs in Two Contrasting Soybean Genotypes at Different Seed Developmental Stages
Source: Front Plant Sci. 2017 Apr 13;8:567. doi: 10.3389/fpls.2017.00567 (PMC5390031; doi:10.3389/fpls.2017.00567)
Supplement: FILE S2 [file Data_Sheet_2.XLS]

## Sheet: target
Supplementary file 2 : Target transcripts
miRNA_Acc.	Target_Acc.	Target/protein name (Top Arabidopsis (TAIR10) BLASTP Hits)	Expectation	UPE	miRNA_start	miRNA_end	Target_start	Target_end	miRNA_aligned_fragment	Target_aligned_fragment	Inhibition
miRNA1	Glyma.13G003200	DCD (Development and Cell Death) domain protein	2.5	13.662	1	20	1402	1421	ACACUCUUAUAUUAUGGGAC	GACUCAUAAUAUUAGAGUGU	Cleavage
miRNA2	Glyma.05G037500	1-deoxy-D-xylulose 5-phosphate reductoisomerase	3	15.316	1	21	773	793	UAAGUGUCACGGUUUUGAACU	AGUUUAAAGUUGUGGCACUUG	Cleavage
miRNA2	Glyma.02G041600	F-box family protein	2.5	19.37	1	20	1406	1425	UAAGUGUCACGGUUUUGAAC	UUUCAGAACCGUGGCAUUUA	Cleavage
miRNA2	Glyma.02G180500	NA	3	12.224	1	20	620	639	UAAGUGUCACGGUUUUGAAC	GUUCAAAAAUAUGACAUUUA	Translation
miRNA2	Glyma.03G137300	Leucine-rich repeat protein kinase family protein	3	11.417	1	21	320	340	UAAGUGUCACGGUUUUGAACU	GGUUCAAAACCCUCAUAUUUA	Translation
miRNA2	Glyma.06G073200	SPOC domain / Transcription elongation factor S-II protein	3	23.606	1	21	3115	3135	UAAGUGUCACGGUUUUGAACU	AGUUCAAAUCCGUCACAUUUG	Cleavage
miRNA2	Glyma.09G262900	NAD-dependent malic enzyme 2	3	20.406	1	21	234	254	UAAGUGUCACGGUUUUGAACU	GGUUCAAAAGCGUGGCACUGA	Cleavage
miRNA2	Glyma.13G045600	Enhancer of polycomb-like transcription factor protein	3	21.989	1	21	243	263	UAAGUGUCACGGUUUUGAACU	GGAUUAAAACCGUAACACUUG	Cleavage
miRNA2	Glyma.13G159800	BED zinc finger ;hAT family dimerisation domain	3	15.294	1	21	2046	2066	UAAGUGUCACGGUUUUGAACU	AGUUCAAUAUGGUGACAUUUA	Translation
miRNA2	Glyma.13G160000	BED zinc finger ;hAT family dimerisation domain	3	15.294	1	21	2303	2323	UAAGUGUCACGGUUUUGAACU	AGUUCAAUAUGGUGACAUUUA	Translation
miRNA2	Glyma.17G089600	1-deoxy-D-xylulose 5-phosphate reductoisomerase	3	16.346	1	21	621	641	UAAGUGUCACGGUUUUGAACU	AGUUUAAAGUUGUGGCACUUG	Cleavage
miRNA2	Glyma.17G111500	BED zinc finger ;hAT family dimerisation domain	3	17.787	1	21	2050	2070	UAAGUGUCACGGUUUUGAACU	GGUUCAAUAUGGUGACAUUUA	Translation
miRNA2	Glyma.17G213000	TOPLESS-related 1	2.5	21.487	1	20	906	925	UAAGUGUCACGGUUUUGAAC	GUUUAAUACUGUGACAUUUA	Cleavage
miRNA3	Glyma.07G165000	nudix hydrolase homolog 25	3	21.236	1	20	354	373	AGACACUUAUUUUGGGACGG	CCGUCCCAACGUUGGUGUCU	Translation
miRNA3	Glyma.08G024500	NA	2.5	12.756	1	22	69	90	AGACACUUAUUUUGGGACGGAG	CUACGUGUCAAAAUAAGUGUCU	Cleavage
miRNA3	Glyma.09G117600	nudix hydrolase homolog 25	3	21.261	1	20	280	299	AGACACUUAUUUUGGGACGG	CCGUCCCAACGUUGGUGUCU	Translation
miRNA3	Glyma.11G154100	Calcium-dependent ARF-type GTPase activating protein family	3	19.946	1	23	675	697	AGACACUUAUUUUGGGACGGAGG	CAUCAGACCCAAAAUGGGUGUCU	Cleavage
miRNA4	Glyma.07G217000	Tetratricopeptide repeat (TPR)-like superfamily protein	1.5	16.366	1	20	949	968	UAGAUACAUCCGUAUCUGGA	UCCAGAUGCAGAUGUAUCUA	Translation
miRNA4	Glyma.04G217500	26S proteasome regulatory subunit, putative (RPN5)	2.5	18.234	1	20	1198	1217	UAGAUACAUCCGUAUCUGGA	UUCAGAUAUGGUUGUGUCUA	Translation
miRNA4	Glyma.05G182000	RING-H2 finger A2A	3	14.083	1	20	581	600	UAGAUACAUCCGUAUCUGGA	UCCAUAAACUGAUGUAUCUA	Translation
miRNA4	Glyma.05G202700	Nodulin MtN3 family protein	3	16.472	1	20	714	733	UAGAUACAUCCGUAUCUGGA	UUCAGAUGGGGAUGUAUUUG	Cleavage
miRNA4	Glyma.06G148300	26S proteasome regulatory subunit, putative (RPN5)	2.5	18.07	1	20	1205	1224	UAGAUACAUCCGUAUCUGGA	UUCAGAUAUGGUUGUGUCUA	Translation
miRNA4	Glyma.08G107100	Pentatricopeptide repeat (PPR) superfamily protein	3	18.554	1	20	1763	1781	UAGAUACAUCCGUAUCUGGA	UCCAGAUAUGGAUGU-UCUA	Cleavage
miRNA4	Glyma.12G071300	DNA-binding protein with MIZ/SP-RING zinc finger, PHD-finger and SAP domain	3	24.627	1	20	2329	2348	UAGAUACAUCCGUAUCUGGA	UUCUGAUGCGGAUGUGUCUG	Cleavage
miRNA4	Glyma.17G183400	nuclear RNA polymerase A2	3	12.908	1	20	26	45	UAGAUACAUCCGUAUCUGGA	UCCAGAUACAGAUUUAUUUA	Translation
miRNA4	Glyma.19G071700	Ribosomal protein S24e family protein	2.5	13.375	1	20	1013	1032	UAGAUACAUCCGUAUCUGGA	UCCAUAUAUCGAUGUAUCUA	Translation
miRNA4	Glyma.20G013900	Tetratricopeptide repeat (TPR)-like superfamily protein	2.5	14.077	1	20	1053	1072	UAGAUACAUCCGUAUCUGGA	UCCAGAUGAAGAUGUAUCUA	Translation
miRNA5	Glyma.08G323300	HIS HF	3	18.056	1	20	396	415	UCCGAUCCAUAAUAAGUGUC	GACUCCUGUUAUGGAUUGGA	Cleavage
miRNA5	Glyma.08G280600	CYCLIN D4;1	3	16.962	1	20	359	378	UCCGAUCCAUAAUAAGUGUC	GACAAUCAUCAUGGAUCGGA	Translation
miRNA5	Glyma.09G223600	sigma factor A	3	14.45	1	21	1674	1693	UCCGAUCCAUAAUAAGUGUCG	CGAC-UUUAUUAUGGAUUGGA	Cleavage
miRNA6	Glyma.04G229000	60S acidic ribosomal protein family	3	15.934	1	22	586	607	ACAUUCUUAUAUUAUGGGACGG	UUGUCACAAAAUAUAGGGAUGU	Cleavage
miRNA6	Glyma.06G135700	NA	3	11.244	1	22	743	764	ACAUUCUUAUAUUAUGGGACGG	UUGUCACAAAAUAUAGGGAUGU	Cleavage
miRNA6	Glyma.06G223300	SET domain group 4	3	15.231	1	20	504	523	ACAUUCUUAUAUUAUGGGAC	CUCCCAUGAUGGAAGAAUGU	Translation
miRNA6	Glyma.10G116500	Protein of unknown function (DUF155)	3	16.962	1	20	2149	2168	ACAUUCUUAUAUUAUGGGAC	GUCUCUUAAUGGAAGAAUGU	Translation
miRNA6	Glyma.12G135300	ABC transporter family protein	3	11.064	1	20	3605	3624	ACAUUCUUAUAUUAUGGGAC	GUCCUAUAAUUUGAGAAUGC	Translation
miRNA6	Glyma.13G003200	DCD (Development and Cell Death) domain protein	3	13.662	1	20	1402	1421	ACAUUCUUAUAUUAUGGGAC	GACUCAUAAUAUUAGAGUGU	Cleavage
miRNA7	Glyma.16G122800	NA	3	14.654	1	21	2967	2987	UUCUUAUAUUAUGGGACGGAG	UUCCGGCCCUUAAUAUAAGAC	Cleavage
miRNA7	Glyma.17G013700	NA	3	12.251	1	21	1416	1436	UUCUUAUAUUAUGGGACGGAG	CUCAGUCCCACACUAUAAGAA	Translation
miRNA7	Glyma.07G249600	CW-type Zinc Finger	3	12.224	1	21	353	373	UUCUUAUAUUAUGGGACGGAG	CUCCAUUUCGUAAUAUAAGAG	Cleavage
miRNA8	Glyma.02G154200	high affinity K+ transporter 5	3	19.234	1	20	643	662	UAGAUACAUCCGUAUUUAGA	UCUAAGUAAAGAUGUAUUUA	Translation
miRNA8	Glyma.03G161200	Pentatricopeptide repeat (PPR) superfamily protein	3	19.66	1	20	1081	1100	UAGAUACAUCCGUAUUUAGA	UCUAAAUGCGGGUGUGUCAA	Cleavage
miRNA8	Glyma.07G217000	Tetratricopeptide repeat (TPR)-like superfamily protein	3	16.366	1	20	980	999	UAGAUACAUCCGUAUUUAGA	UCCAGAUGCAGAUGUAUCUA	Translation
miRNA8	Glyma.11G001300	Leucine-rich repeat (LRR) family protein	3	14.72	1	20	681	700	UAGAUACAUCCGUAUUUAGA	CUUGAAUGUGGAUGUAUCUA	Cleavage
miRNA9	Glyma.08G270900	transferases, transferring acyl groups	3	16.475	1	20	273	292	UAAGUGUCGCAGUUUCGAAC	GCUCGAAAUCGCGACGCUUA	Translation
miRNA9	Glyma.09G176900	Calcium-dependent lipid-binding (CaLB domain) family protein	3	21.193	1	20	186	205	UAAGUGUCGCAGUUUCGAAC	GUUCGAAGCAGCGACCCUUA	Translation
miRNA9	Glyma.10G255600	F-box family protein	2	23.983	1	20	1142	1161	UAAGUGUCGCAGUUUCGAAC	GUUCGGAGCUGCGAUACUUG	Cleavage
miRNA9	Glyma.20G135900	F-box family protein	2.5	22.222	1	20	1199	1218	UAAGUGUCGCAGUUUCGAAC	GUUCGGAGUUGCGAUACUUG	Cleavage
miRNA10	Glyma.01G030200	Protein kinase superfamily protein	3	21.213	1	20	2439	2458	AGACAUUUAUUUUGGGACGG	CUGUUUCAAGAGAAAUGUCU	Translation
miRNA10	Glyma.02G035300	root hair specific 10	3	22.311	1	20	2195	2214	AGACAUUUAUUUUGGGACGG	CUGUUUCAAGAGAAAUGUCU	Translation
miRNA10	Glyma.02G270700	chitin elicitor receptor kinase 1	2.5	18.025	1	21	1588	1608	AGACAUUUAUUUUGGGACGGA	UUUCUCCCAAAAUAGAUGUCU	Cleavage
miRNA10	Glyma.07G045100	ARID/BRIGHT DNA-binding domain-containing protein	3	20.741	1	20	615	634	AGACAUUUAUUUUGGGACGG	CCGUCUCAAAAUCAAUGUUG	Cleavage
miRNA10	Glyma.08G024500	NA	3	12.756	1	22	69	90	AGACAUUUAUUUUGGGACGGAG	CUACGUGUCAAAAUAAGUGUCU	Cleavage
miRNA10	Glyma.13G212100	Cox19-like CHCH family protein	3	14.798	1	22	607	628	AGACAUUUAUUUUGGGACGGAG	CUUCCUCCUAAAAUGAAUGUUU	Cleavage
miRNA10	Glyma.14G046300	chitin elicitor receptor kinase 1	2.5	16.957	1	21	125	145	AGACAUUUAUUUUGGGACGGA	UUUCUCCCAAAAUAGAUGUCU	Cleavage
miRNA10	Glyma.14G219900	Transcription elongation factor (TFIIS) family protein	2	13.684	1	23	1409	1431	AGACAUUUAUUUUGGGACGGAGG	CAUUUGUCCUAAAAUAAAUGUUU	Cleavage
miRNA10	Glyma.16G013100	ARID/BRIGHT DNA-binding domain-containing protein	3	20.393	1	20	1015	1034	AGACAUUUAUUUUGGGACGG	CUGUCUCAAAAUCAAUGUCG	Cleavage
miRNA10	Glyma.17G135700	NA	3	17.427	1	23	81	103	AGACAUUUAUUUUGGGACGGAGG	CUGCUGUGGCAAAAUAGAUGUCU	Cleavage
miRNA10	Glyma.17G258900	Transcription elongation factor (TFIIS) family protein	2	13.88	1	23	1439	1461	AGACAUUUAUUUUGGGACGGAGG	CAUUUGUCCUAAAAUAAAUGUUU	Cleavage
miRNA11	Glyma.01G086600	phytochrome and flowering time regulatory protein (PFT1)	3	19.078	1	20	1479	1498	AUGAAGUGUUUGGGGGAACU	AGGUUCUCCAAAUAUUUCAU	Cleavage
miRNA11	Glyma.04G214800	RING/FYVE/PHD zinc finger superfamily protein	3	15.676	1	20	528	547	AUGAAGUGUUUGGGGGAACU	AGGUCCUUUAAAUACUUCAU	Cleavage
miRNA11	Glyma.08G138600	slufate transporter 2;1	1.5	11.885	1	21	134	154	AUGAAGUGUUUGGGGGAACUC	GAGUUCUCCCAAACACUUCAA	Cleavage
miRNA11	Glyma.10G106700	Plant protein of unknown function (DUF827)	3	9.981	1	21	1083	1103	AUGAAGUGUUUGGGGGAACUC	GAGUUCAUCCAAGAACUUCAU	Cleavage
miRNA11	Glyma.10G214500	NA	2.5	4.454	1	20	163	182	AUGAAGUGUUUGGGGGAACU	ACUUACCCUAAACACUUCAU	Cleavage
miRNA11	Glyma.10G220300	cytochrome P450, family 716, subfamily A, polypeptide 2	3	17.247	1	20	419	438	AUGAAGUGUUUGGGGGAACU	AGGUCCUCCAACUACUUCAU	Translation
miRNA11	Glyma.10G242600	ATP sulfurylase 1	1	21.387	1	21	530	550	AUGAAGUGUUUGGGGGAACUC	GAGUUCCUCCAAACGCUUCAU	Cleavage
miRNA11	Glyma.11G129900	beta glucosidase 17	3	17.934	1	20	207	226	AUGAAGUGUUUGGGGGAACU	AGUUUCCCUGAAGGCUUCAU	Cleavage
miRNA11	Glyma.11G216000	O-Glycosyl hydrolases family 17 protein	3	9.416	1	20	218	237	AUGAAGUGUUUGGGGGAACU	UUUUCUCUCAAACACUUCAU	Cleavage
miRNA11	Glyma.11G238400	slufate transporter 2;1	1.5	11.895	1	20	132	151	AUGAAGUGUUUGGGGGAACU	AGUUCUCCCAAACACUUCAA	Cleavage
miRNA11	Glyma.12G054200	beta glucosidase 17	3	19.954	1	20	326	345	AUGAAGUGUUUGGGGGAACU	AGUUUCCCUGAAGGCUUCAU	Cleavage
miRNA11	Glyma.13G087100	slufate transporter 2;1	2	11.839	1	20	371	390	AUGAAGUGUUUGGGGGAACU	AGUUCACCCAAACACUUCAG	Cleavage
miRNA11	Glyma.13G337400	SCARECROW-like 14	2.5	5.905	1	21	43	63	AUGAAGUGUUUGGGGGAACUC	GACUUCCCCCAAACACUUUAC	Cleavage
miRNA11	Glyma.14G169300	slufate transporter 2;1	2	12.684	1	20	557	576	AUGAAGUGUUUGGGGGAACU	AGUUCACCCAAACACUUCAA	Cleavage
miRNA11	Glyma.15G031400	beta glucosidase 15	3	19.627	1	20	206	225	AUGAAGUGUUUGGGGGAACU	AGUUUUCCCAAGGGCUUCAU	Cleavage
miRNA11	Glyma.15G037100	SCARECROW-like 14	3	3.564	1	21	135	155	AUGAAGUGUUUGGGGGAACUC	GACUUCCCUCAAACACUUUAC	Cleavage
miRNA11	Glyma.15G115600	Auxin-responsive family protein	3	10.934	1	20	1996	2015	AUGAAGUGUUUGGGGGAACU	AGUUCUUCCAAAAACUUUGU	Cleavage
miRNA11	Glyma.16G079400	NB-ARC domain-containing disease resistance protein	3	13.407	1	20	528	547	AUGAAGUGUUUGGGGGAACU	ACUCCUCCCAAAUACUUCAU	Cleavage
miRNA11	Glyma.18G019000	slufate transporter 2;1	1.5	13.721	1	20	105	124	AUGAAGUGUUUGGGGGAACU	AGUUCUCCCAAACACUUCAA	Cleavage
miRNA11	Glyma.18G168900	slufate transporter 2;1	1.5	18.076	1	20	27	46	AUGAAGUGUUUGGGGGAACU	AGUUCUCCCAAACACUUCAA	Cleavage
miRNA11	Glyma.08G252100	CBL-interacting protein kinase 9	3	11.879	1	20	1065	1084	AUGAAGUGUUUGGGGGAACU	AGUUUCCUCAAUCAUUUUAU	Translation
miRNA11	Glyma.20G151500	ATP sulfurylase 1	1	17.931	1	21	495	515	AUGAAGUGUUUGGGGGAACUC	GAGUUCCUCCAAACGCUUCAU	Cleavage
miRNA11	Glyma.06G106200	slufate transporter 2;1	3	11.058	1	21	240	260	AUGAAGUGUUUGGGGGAACUC	GAGUUCAACCAAACACUUCAA	Cleavage
miRNA12	Glyma.03G189900	cytochrome P450, family 76, subfamily G, polypeptide 1	2.5	14.208	1	20	1644	1664	AGACAGUU-AUUUUGGGACGG	CCGUCCCAAAAUUAAUUGUCU	Translation
miRNA12	Glyma.05G219500	carbon-nitrogen hydrolase family protein	3	10.759	1	20	2069	2088	AGACAGUUAUUUUGGGACGG	UCGACACAAAAUGACUGUCU	Cleavage
miRNA12	Glyma.08G025800	carbon-nitrogen hydrolase family protein	3	10.494	1	20	2158	2177	AGACAGUUAUUUUGGGACGG	UCGACACAAAAUGACUGUCU	Cleavage
miRNA12	Glyma.08G181000	UDP-Glycosyltransferase superfamily protein	2.5	20.012	1	21	429	449	AGACAGUUAUUUUGGGACGGA	UCCGUCCAAAAAAAACUGUUU	Translation
miRNA12	Glyma.11G205400	cysteine-rich RLK (RECEPTOR-like protein kinase) 3	3	16.072	1	21	270	290	AGACAGUUAUUUUGGGACGGA	UCUCUCCAAAAAUGACUGUCU	Cleavage
miRNA12	Glyma.15G083700	Protein of unknown function (DUF1637)	3	14.463	1	20	710	729	AGACAGUUAUUUUGGGACGG	CCAUCCCGGAAUGACUGUUU	Cleavage
miRNA12	Glyma.17G202600	Protein of unknown function (DUF581)	3	21.745	1	21	1457	1477	AGACAGUUAUUUUGGGACGGA	UCCGUUCUAAAAGAGCUGUUU	Translation
miRNA13	Glyma.03G162900	actin depolymerizing factor 6	3	17.491	1	19	882	901	UCUGUAACUU-AAUGUAACA	UGUUGCAUUUAAGUUGCAGA	Translation
miRNA13	Glyma.05G050600	KNOTTED-like homeobox of Arabidopsis thaliana 7	3	18.456	1	20	1495	1514	UCUGUAACUUAAUGUAACAC	CUGUUACAUUGAGAUACAGA	Cleavage
miRNA13	Glyma.05G080300	Transmembrane Fragile-X-F-associated protein	3	13.492	1	21	1000	1020	UCUGUAACUUAAUGUAACACG	UGUGUUAAAAUAAGUUGUAGA	Cleavage
miRNA13	Glyma.06G066900	TRAF-like family protein	3	22.921	1	20	1646	1665	UCUGUAACUUAAUGUAACAC	GUGUUUCUUGAAGUUACAGA	Translation
miRNA13	Glyma.06G119800	embryo defective 2170	2.5	13.38	1	20	1473	1492	UCUGUAACUUAAUGUAACAC	UUGUUACCUUAAGUUAUAGA	Cleavage
miRNA14	Glyma.01G111500	Protein of unknown function (DUF962)	3	19.485	1	20	361	380	UAGGUACAUCCGUAUCUAGA	UCUGGGUAUGGAUGUGCCUU	Cleavage
miRNA14	Glyma.02G010300	AMP-dependent synthetase and ligase family protein	3	13.628	1	20	1921	1940	UAGGUACAUCCGUAUCUAGA	UCUAGACACGGAUAUGCCUA	Cleavage
miRNA14	Glyma.03G077100	Protein of unknown function (DUF962)	3	21.585	1	20	433	452	UAGGUACAUCCGUAUCUAGA	UCUGGGUAUGGAUGUGCCUU	Cleavage
miRNA14	Glyma.07G217000	Tetratricopeptide repeat (TPR)-like superfamily protein	3	16.366	1	20	980	999	UAGGUACAUCCGUAUCUAGA	UCCAGAUGCAGAUGUAUCUA	Translation
miRNA14	Glyma.10G010800	AMP-dependent synthetase and ligase family protein	3	15.162	1	20	2080	2099	UAGGUACAUCCGUAUCUAGA	UCUAGACACGGAUAUGCCUA	Cleavage
miRNA14	Glyma.11G147100	RING/U-box superfamily protein	3	16.786	1	20	2181	2200	UAGGUACAUCCGUAUCUAGA	UCUAGAUUUGGAAGUACUUA	Cleavage
miRNA14	Glyma.15G257000	NA	3	21.45	1	20	186	205	UAGGUACAUCCGUAUCUAGA	UCUAGGUAUGGAUGAACUUA	Cleavage
miRNA14	Glyma.18G196300	Protein of unknown function (DUF962)	2.5	20.42	1	20	523	542	UAGGUACAUCCGUAUCUAGA	UCUGGGUAUGGAUGUGCCUG	Cleavage
miRNA15	Glyma.20G158200	Remorin family protein	3	17.455	1	20	1043	1062	UUAUGGGACGGAGGGAGUAG	CUACUCCCUCUGUCCCAGAU	Cleavage
miRNA15	Glyma.20G060300	AMP-dependent synthetase and ligase family protein	3	10.873	1	20	142	161	UUAUGGGACGGAGGGAGUAG	CUUCUUCUUCUGUCCUAUAA	Cleavage
miRNA15	Glyma.17G176700	NA	3	17.557	1	20	207	226	UUAUGGGACGGAGGGAGUAG	CUCCUCUUUCUGUCCCAUGA	Cleavage
miRNA15	Glyma.17G126400	BTB and TAZ domain protein 2	3	4.378	1	20	36	55	UUAUGGGACGGAGGGAGUAG	CUGCUUCUUUCGUUCUAUAA	Cleavage
miRNA15	Glyma.15G267000	ATP-citrate lyase A-1	2	14.585	1	20	1829	1848	UUAUGGGACGGAGGGAGUAG	GUACUCCCUCCGUUUCAUAA	Cleavage
miRNA15	Glyma.14G176000	Major facilitator superfamily protein	2.5	14.104	1	20	204	223	UUAUGGGACGGAGGGAGUAG	UUACUCCCUCUAUCUCAUAA	Translation
miRNA15	Glyma.13G214900	tubby like protein 3	3	15.908	1	20	1484	1503	UUAUGGGACGGAGGGAGUAG	CAACUCCUUUCGUUCCGUAA	Cleavage
miRNA15	Glyma.08G363800	general regulatory factor 7	3	13.255	1	20	1165	1184	UUAUGGGACGGAGGGAGUAG	AUACUCCCUCCAUCCUGUAA	Translation
miRNA15	Glyma.08G319900	Predicted pyridoxal phosphate-dependent enzyme, YBL036C type	3	8.547	1	20	63	82	UUAUGGGACGGAGGGAGUAG	UUUUUCGCUCCGUCCCAUAA	Cleavage
miRNA15	Glyma.05G084300	LisH and RanBPM domains containing protein	3	8.932	1	20	125	144	UUAUGGGACGGAGGGAGUAG	UUAUUCUCUCCCUCCCGUAA	Translation
miRNA15	Glyma.05G029900	nitrate transporter 1:2	2.5	11.335	1	20	460	479	UUAUGGGACGGAGGGAGUAG	UUACUCCCUCUAUCUCAUAA	Translation
miRNA16	Glyma.04G156200	Tetratricopeptide repeat (TPR)-like superfamily protein	2.5	17.414	1	20	3206	3225	ACAUUCUUAUAUUUGGGGAC	GUCCCCAUAUAUAAGCAUGU	Cleavage
miRNA16	Glyma.04G229000	60S acidic ribosomal protein family	3	15.934	1	22	586	607	ACAUUCUUAUAUUUGGGGACGG	UUGUCACAAAAUAUAGGGAUGU	Cleavage
miRNA16	Glyma.06G135700	NA	3	11.244	1	22	743	764	ACAUUCUUAUAUUUGGGGACGG	UUGUCACAAAAUAUAGGGAUGU	Cleavage
miRNA16	Glyma.06G223500	Tetratricopeptide repeat (TPR)-like superfamily protein	2.5	15.441	1	20	2822	2841	ACAUUCUUAUAUUUGGGGAC	GUCCCCAUAUAUAAGCAUGU	Cleavage
miRNA16	Glyma.14G085200	P-loop containing nucleoside triphosphate hydrolases superfamily protein	2.5	22.751	1	21	2461	2481	ACAUUCUUAUAUUUGGGGACG	UGUCCCCAAAUGCAAGAAUGG	Translation
miRNA17	Glyma.01G148900	DZC (Disease resistance/zinc finger/chromosome condensation-like region) domain containing protein	3	12.432	1	20	1351	1370	UAGAUACAUCUAUAUCUAGA	AUUAUAUAUAGAUGUAUUUA	Cleavage
miRNA17	Glyma.01G176800	Tyrosyl-tRNA synthetase, class Ib, bacterial/mitochondrial	3	14.608	1	20	1410	1429	UAGAUACAUCUAUAUCUAGA	UUAAAAUAUAGAUGUGUCUA	Cleavage
miRNA17	Glyma.02G154200	high affinity K+ transporter 5	3	19.234	1	20	643	662	UAGAUACAUCUAUAUCUAGA	UCUAAGUAAAGAUGUAUUUA	Cleavage
miRNA17	Glyma.07G057900	Auxin-responsive GH3 family protein	3	16.561	1	20	2421	2440	UAGAUACAUCUAUAUCUAGA	UCUAUAUAUAGAUAUAUUUA	Cleavage
miRNA17	Glyma.07G217000	Tetratricopeptide repeat (TPR)-like superfamily protein	2.5	16.366	1	20	980	999	UAGAUACAUCUAUAUCUAGA	UCCAGAUGCAGAUGUAUCUA	Cleavage
miRNA17	Glyma.09G212800	DZC (Disease resistance/zinc finger/chromosome condensation-like region) domain containing protein	3	12.034	1	20	1478	1497	UAGAUACAUCUAUAUCUAGA	AUUAAAUAUAGAUGUAUUUA	Cleavage
miRNA17	Glyma.15G025200	NA	3	17.778	1	20	223	242	UAGAUACAUCUAUAUCUAGA	UUUGGAUAUAGAUGUAACUG	Cleavage
miRNA17	Glyma.19G071700	Ribosomal protein S24e family protein	3	13.375	1	20	1013	1032	UAGAUACAUCUAUAUCUAGA	UCCAUAUAUCGAUGUAUCUA	Translation
miRNA17	Glyma.20G013900	Tetratricopeptide repeat (TPR)-like superfamily protein	2.5	14.077	1	20	1059	1078	UAGAUACAUCUAUAUCUAGA	UCCAGAUGAAGAUGUAUCUA	Cleavage
miRNA18	Glyma.20G151500	ATP sulfurylase 1	2	17.931	1	21	495	515	CUGAAGUGUUUGGGGGAACUC	GAGUUCCUCCAAACGCUUCAU	Cleavage
miRNA18	Glyma.19G081900	NA	3	10.253	1	20	2881	2900	CUGAAGUGUUUGGGGGAACU	AGUUCUUCCAUACAUUUUAG	Translation
miRNA18	Glyma.18G019000	slufate transporter 2;1	1.5	13.721	1	20	105	124	CUGAAGUGUUUGGGGGAACU	AGUUCUCCCAAACACUUCAA	Cleavage
miRNA18	Glyma.18G099900	Biotin/lipoate A/B protein ligase family	2.5	18.436	1	21	2495	2515	CUGAAGUGUUUGGGGGAACUC	GAGUUCUCACAAGCAUUUCAG	Cleavage
miRNA18	Glyma.18G168900	slufate transporter 2;1	1.5	18.076	1	20	27	46	CUGAAGUGUUUGGGGGAACU	AGUUCUCCCAAACACUUCAA	Cleavage
miRNA18	Glyma.17G092800	Gibberellin-regulated family protein	3	24.743	1	21	821	841	CUGAAGUGUUUGGGGGAACUC	GUGUUCCCCCAGGAACUUCAG	Cleavage
miRNA18	Glyma.14G169300	slufate transporter 2;1	2	12.684	1	20	557	576	CUGAAGUGUUUGGGGGAACU	AGUUCACCCAAACACUUCAA	Cleavage
miRNA18	Glyma.15G014000	sulfate transporter 3;4	3	10.657	1	20	258	277	CUGAAGUGUUUGGGGGAACU	AGUUCCUCCUCGCACUUCAG	Translation
miRNA18	Glyma.15G037100	SCARECROW-like 14	3	3.564	1	21	135	155	CUGAAGUGUUUGGGGGAACUC	GACUUCCCUCAAACACUUUAC	Cleavage
miRNA18	Glyma.13G337400	SCARECROW-like 14	2.5	5.905	1	21	43	63	CUGAAGUGUUUGGGGGAACUC	GACUUCCCCCAAACACUUUAC	Cleavage
miRNA18	Glyma.13G360000	sulfate transporter 3;4	3	5.147	1	20	206	225	CUGAAGUGUUUGGGGGAACU	AGUUCCUCCUCGCACUUCAG	Translation
miRNA18	Glyma.12G231700	NA	3	5.231	1	20	214	233	CUGAAGUGUUUGGGGGAACU	AUUUCCUUCAAGUACUUCAG	Cleavage
miRNA18	Glyma.13G087100	slufate transporter 2;1	1	11.839	1	20	371	390	CUGAAGUGUUUGGGGGAACU	AGUUCACCCAAACACUUCAG	Cleavage
miRNA18	Glyma.11G238400	slufate transporter 2;1	1.5	11.895	1	20	132	151	CUGAAGUGUUUGGGGGAACU	AGUUCUCCCAAACACUUCAA	Cleavage
miRNA18	Glyma.12G045600	Protein of unknown function (DUF677)	3	17.921	1	21	821	841	CUGAAGUGUUUGGGGGAACUC	GAGUUUUUCCAGAUAUUUCAG	Cleavage
miRNA18	Glyma.10G206400	myb domain protein 5	2.5	20.943	1	20	646	665	CUGAAGUGUUUGGGGGAACU	GGUUUCCUCAAACACUUUGG	Cleavage
miRNA18	Glyma.10G242600	ATP sulfurylase 1	2	21.387	1	21	530	550	CUGAAGUGUUUGGGGGAACUC	GAGUUCCUCCAAACGCUUCAU	Cleavage
miRNA18	Glyma.10G243900	NA	2.5	20.697	1	20	2762	2781	CUGAAGUGUUUGGGGGAACU	AGUUUCCCUAAAUAUUUUAG	Cleavage
miRNA18	Glyma.08G028500	SAUR-like auxin-responsive protein family	3	20.58	1	20	812	831	CUGAAGUGUUUGGGGGAACU	CGUUCCCCCAAAAAUUUUAG	Cleavage
miRNA18	Glyma.08G138600	slufate transporter 2;1	1.5	11.885	1	21	134	154	CUGAAGUGUUUGGGGGAACUC	GAGUUCUCCCAAACACUUCAA	Cleavage
miRNA18	Glyma.06G106200	slufate transporter 2;1	3	11.058	1	21	240	260	CUGAAGUGUUUGGGGGAACUC	GAGUUCAACCAAACACUUCAA	Cleavage
miRNA19	Glyma.02G107700	GDA1/CD39 nucleoside phosphatase family protein	3	20.686	1	21	1181	1201	UAAGUGUCGCAGAUUUGAACU	AGUGCAGAUCUGCAGCACUUA	Cleavage
miRNA19	Glyma.09G042300	Non-SMC condensin II complex, subunit H2-like	3	18.014	1	20	300	319	UAAGUGUCGCAGAUUUGAAC	GUCGAAAUUUGCGACAUUUA	Cleavage
miRNA19	Glyma.10G255600	F-box family protein	3	23.983	1	20	1142	1161	UAAGUGUCGCAGAUUUGAAC	GUUCGGAGCUGCGAUACUUG	Cleavage
miRNA20	Glyma.04G035600	cytochrome P450, family 82, subfamily C, polypeptide 4	3	21.286	1	20	514	533	ACUUAUUUUGGAUCGGAGGG	CUCUUGGGUCCAAAAUAGGU	Cleavage
miRNA20	Glyma.08G228000	EAP30/Vps36 family protein	3	22.238	1	20	1162	1181	ACUUAUUUUGGAUCGGAGGG	CCCUUCGAGCUGGAAUAAGU	Cleavage
miRNA20	Glyma.10G060800	Pathogenesis-related thaumatin superfamily protein	3	12.555	1	21	1080	1099	ACUUAUUUUGGAUCGGAGGGA	UCCCUCCG-UUUAAAAUAAGU	Cleavage
miRNA20	Glyma.10G061800	Pathogenesis-related thaumatin superfamily protein	3	12.555	1	21	954	973	ACUUAUUUUGGAUCGGAGGGA	UCCCUCCG-UUUAAAAUAAGU	Cleavage
miRNA20	Glyma.19G136000	INO80 ortholog	3	21.232	1	21	884	904	ACUUAUUUUGGAUCGGAGGGA	UUCCUCCGGUCUAUGAUAAGU	Cleavage
miRNA21	Glyma.04G090800	NA	3	18.607	1	23	681	703	CAAUUAAUAUGGAUAGGAGGGAG	UUACCUUCUAGUUAUAUUGAUUG	Cleavage
miRNA21	Glyma.15G265900	Bifunctional inhibitor/lipid-transfer protein/seed storage 2S albumin superfamily protein	3	14.281	1	24	1329	1352	CAAUUAAUAUGGAUAGGAGGGAGU	GUUGUUUCCGAUCUAUAUUGAUUG	Cleavage
miRNA21	Glyma.18G165100	NA	3	11.726	1	20	2571	2590	CAAUUAAUAUGGAUAGGAGG	UUUUUUAUCUAUGUUAAUUG	Cleavage
miRNA21	Glyma.05G003200	cytochrome P450, family 96, subfamily A, polypeptide 1	3	9.66	1	22	1818	1839	CAAUUAAUAUGGAUAGGAGGGA	UGUUUCCUUUUCGUAUUAAUUG	Cleavage
miRNA22	Glyma.20G151500	ATP sulfurylase 1	2	17.931	1	20	496	515	CUGAAGUGUUUGGGGGAACU	AGUUCCUCCAAACGCUUCAU	Cleavage
miRNA22	Glyma.19G081900	NA	3	10.253	1	20	2881	2900	CUGAAGUGUUUGGGGGAACU	AGUUCUUCCAUACAUUUUAG	Translation
miRNA22	Glyma.18G168900	slufate transporter 2;1	1.5	18.076	1	20	27	46	CUGAAGUGUUUGGGGGAACU	AGUUCUCCCAAACACUUCAA	Cleavage
miRNA22	Glyma.18G099900	Biotin/lipoate A/B protein ligase family	2.5	18.436	1	20	1067	1086	CUGAAGUGUUUGGGGGAACU	AGUUCUCACAAGCAUUUCAG	Cleavage
miRNA22	Glyma.18G019000	slufate transporter 2;1	1.5	13.721	1	20	105	124	CUGAAGUGUUUGGGGGAACU	AGUUCUCCCAAACACUUCAA	Cleavage
miRNA22	Glyma.17G092800	Gibberellin-regulated family protein	3	24.743	1	20	822	841	CUGAAGUGUUUGGGGGAACU	UGUUCCCCCAGGAACUUCAG	Cleavage
miRNA22	Glyma.15G037100	SCARECROW-like 14	3	3.564	1	20	136	155	CUGAAGUGUUUGGGGGAACU	ACUUCCCUCAAACACUUUAC	Cleavage
miRNA22	Glyma.15G014000	sulfate transporter 3;4	3	10.657	1	20	258	277	CUGAAGUGUUUGGGGGAACU	AGUUCCUCCUCGCACUUCAG	Translation
miRNA22	Glyma.14G169300	slufate transporter 2;1	2	12.684	1	20	557	576	CUGAAGUGUUUGGGGGAACU	AGUUCACCCAAACACUUCAA	Cleavage
miRNA22	Glyma.13G360000	sulfate transporter 3;4	3	5.147	1	20	206	225	CUGAAGUGUUUGGGGGAACU	AGUUCCUCCUCGCACUUCAG	Translation
miRNA22	Glyma.13G337400	SCARECROW-like 14	2.5	5.905	1	20	44	63	CUGAAGUGUUUGGGGGAACU	ACUUCCCCCAAACACUUUAC	Cleavage
miRNA22	Glyma.13G087100	slufate transporter 2;1	1	11.839	1	20	371	390	CUGAAGUGUUUGGGGGAACU	AGUUCACCCAAACACUUCAG	Cleavage
miRNA22	Glyma.12G231700	NA	3	5.231	1	20	214	233	CUGAAGUGUUUGGGGGAACU	AUUUCCUUCAAGUACUUCAG	Cleavage
miRNA22	Glyma.12G045600	Protein of unknown function (DUF677)	3	17.921	1	20	822	841	CUGAAGUGUUUGGGGGAACU	AGUUUUUCCAGAUAUUUCAG	Cleavage
miRNA22	Glyma.11G238400	slufate transporter 2;1	1.5	11.895	1	20	132	151	CUGAAGUGUUUGGGGGAACU	AGUUCUCCCAAACACUUCAA	Cleavage
miRNA22	Glyma.10G243900	NA	2.5	20.697	1	20	3150	3169	CUGAAGUGUUUGGGGGAACU	AGUUUCCCUAAAUAUUUUAG	Cleavage
miRNA22	Glyma.10G242600	ATP sulfurylase 1	2	21.387	1	20	531	550	CUGAAGUGUUUGGGGGAACU	AGUUCCUCCAAACGCUUCAU	Cleavage
miRNA22	Glyma.10G206400	myb domain protein 5	2.5	20.943	1	20	646	665	CUGAAGUGUUUGGGGGAACU	GGUUUCCUCAAACACUUUGG	Cleavage
miRNA22	Glyma.08G138600	slufate transporter 2;1	1.5	11.885	1	20	135	154	CUGAAGUGUUUGGGGGAACU	AGUUCUCCCAAACACUUCAA	Cleavage
miRNA22	Glyma.08G028500	SAUR-like auxin-responsive protein family	3	20.58	1	20	812	831	CUGAAGUGUUUGGGGGAACU	CGUUCCCCCAAAAAUUUUAG	Cleavage
miRNA22	Glyma.06G106200	slufate transporter 2;1	3	11.058	1	20	241	260	CUGAAGUGUUUGGGGGAACU	AGUUCAACCAAACACUUCAA	Cleavage
miRNA23	Glyma.06G317200	Major facilitator superfamily protein	3	11.853	1	20	520	538	AGUAACAUAGACUAGUAACA	UGUUGCUGGUCU-UGUUACU	Cleavage
miRNA23	Glyma.15G048000	Kinetochore protein Ndc80	3	15.326	1	20	1913	1932	AGUAACAUAGACUAGUAACA	UGUUGCUACUCUAUGUUAAU	Cleavage
miRNA23	Glyma.17G228300	alpha/beta-Hydrolases superfamily protein	3	13.799	1	20	1981	2000	AGUAACAUAGACUAGUAACA	UGUUACUAUUUUAUGUUAUG	Cleavage
miRNA23	Glyma.01G187400	DNA-directed DNA polymerases	3	12.013	1	20	4994	5013	AGUAACAUAGACUAGUAACA	UUUUAUUAGUUUGUGUUAUU	Cleavage
miRNA23	Glyma.02G240200	PHYTOENE SYNTHASE	3	17.473	1	20	1615	1634	AGUAACAUAGACUAGUAACA	UGUUAGUAGUCUGUGUUAGU	Cleavage
miRNA23	Glyma.06G317200	Major facilitator superfamily protein	3	11.853	1	20	520	538	AGUAACAUAGACUAGUAACA	UGUUGCUGGUCU-UGUUACU	Cleavage
miRNA23	Glyma.08G173200	S-adenosyl-L-methionine-dependent methyltransferases superfamily protein	3	11.878	1	20	1218	1237	AGUAACAUAGACUAGUAACA	UGUUGUUAGUCUAGGUUGCU	Cleavage
miRNA23	Glyma.08G365100	LOB domain-containing protein 41	3	15.321	1	20	299	318	AGUAACAUAGACUAGUAACA	UGUUGCUGUUCUUUGUUACU	Cleavage
miRNA23	Glyma.10G202800	XS zinc finger domain-containing protein-related	3	15.937	1	20	3495	3514	AGUAACAUAGACUAGUAACA	UGCUACUAGUUUAUGUUAUG	Cleavage
miRNA23	Glyma.17G160500	Homeodomain-like/winged-helix DNA-binding family protein	3	14.653	1	20	115	134	AGUAACAUAGACUAGUAACA	UGGUUCUAGUUUAUGUUGCU	Cleavage
miRNA23	Glyma.17G228300	alpha/beta-Hydrolases superfamily protein	3	13.799	1	20	1774	1793	AGUAACAUAGACUAGUAACA	UGUUACUAUUUUAUGUUAUG	Cleavage
miRNA23	Glyma.19G186800	Tudor/PWWP/MBT superfamily protein	3	18.017	1	20	1173	1192	AGUAACAUAGACUAGUAACA	UAUUACUACUUUGUGUUACU	Cleavage
miRNA23	Glyma.20G187500	XS domain-containing protein / XS zinc finger domain-containing protein-related	3	17.006	1	20	3494	3513	AGUAACAUAGACUAGUAACA	UGCUAGUAGUUUAUGUUAUU	Cleavage
miRNA24	Glyma.01G065800	NB-ARC domain-containing disease resistance protein	3	17.121	1	20	855	874	UCUUGAAGUCUCGCUUGCAG	CUGCAAAGAAGACUUCAAGA	Cleavage
miRNA24	Glyma.01G159900	Golgi-localized GRIP domain-containing protein	1.5	18.563	1	20	2587	2606	UCUUGAAGUCUCGCUUGCAG	CUGCAAGCGAUACUUCAGGA	Translation
miRNA24	Glyma.07G259600	AT hook motif-containing protein	2	15.664	1	20	980	999	UCUUGAAGUCUCGCUUGCAG	UUGCAAGUGAGACUUCAAGC	Cleavage
miRNA24	Glyma.10G224000	UDP-Glycosyltransferase superfamily protein	3	20.299	1	20	563	581	UCUUGAAGUCUCGCUUGCAG	UUGCAAG-GAGACUUCAGGA	Cleavage
miRNA24	Glyma.10G236900	RNI-like superfamily protein	3	23.256	1	20	364	383	UCUUGAAGUCUCGCUUGCAG	CUGGAAUCGAGAAUUCAAGA	Cleavage
miRNA24	Glyma.08G267600	NA	3	17.632	1	20	119	137	UCUUGAAGUCUCGCUUGCAG	CUGCAAGCAAG-CUUCAAGA	Translation
miRNA24	Glyma.11G084200	Golgi-localized GRIP domain-containing protein	1.5	19.924	1	20	2736	2755	UCUUGAAGUCUCGCUUGCAG	CUGCAAGCGAUACUUCAGGA	Translation
miRNA25	Glyma.20G013900	Tetratricopeptide repeat (TPR)-like superfamily protein	3	14.077	1	20	1053	1072	UAGAUACAUCCGCAUCUAGA	UCCAGAUGAAGAUGUAUCUA	Translation
miRNA25	Glyma.08G009500	DNA binding;ATP binding	3	20.165	1	20	1075	1094	UAGAUACAUCCGCAUCUAGA	UCUAGGUGGGGAUGUAGCUA	Cleavage
miRNA25	Glyma.07G217000	Tetratricopeptide repeat (TPR)-like superfamily protein	2	16.366	1	20	980	999	UAGAUACAUCCGCAUCUAGA	UCCAGAUGCAGAUGUAUCUA	Translation
miRNA25	Glyma.05G005900	mitogen-activated protein kinase kinase 3	3	18.035	1	20	2198	2217	UAGAUACAUCCGCAUCUAGA	AUUAGAUGCGCAUGUAUCUG	Translation
miRNA25	Glyma.05G202100	DNA binding;ATP binding	3	18.938	1	20	2975	2994	UAGAUACAUCCGCAUCUAGA	UCUAGGUGGGGAUGUAGCUA	Cleavage
miRNA26	Glyma.07G107800	3beta-hydroxysteroid-dehydrogenase/decarboxylase isoform 2	3	15.747	1	21	2079	2099	UAAUUGUCGCAGUUUUGAACU	AUUUCAAAAUUACGACAGUUA	Translation
miRNA26	Glyma.07G223500	Pectin lyase-like superfamily protein	3	16.512	1	20	884	902	UAAUUGUCGCAGUUUUGAAC	GUUCAAAA-UGUGACAGUUA	Cleavage
miRNA26	Glyma.01G043000	ssDNA-binding transcriptional regulator	3	17.898	1	19	854	873	UAAUUGUC-GCAGUUUUGAA	UUCAAAACUGCAGGCAGUUA	Translation
miRNA26	Glyma.01G212400	NA	3	18.775	1	21	1796	1816	UAAUUGUCGCAGUUUUGAACU	ACUUCAAAAUGGCGACAAUUG	Translation
miRNA26	Glyma.04G014200	NA	3	12.656	1	21	471	491	UAAUUGUCGCAGUUUUGAACU	GGUUCAAAAUGGAGAUAAUUA	Translation
miRNA26	Glyma.04G033200	NA	3	18.311	1	20	2328	2347	UAAUUGUCGCAGUUUUGAAC	UUUCAAAGAUGCGACAAUUG	Cleavage
miRNA26	Glyma.04G156900	Protein of unknown function (DUF1637)	2.5	11.044	1	20	122	141	UAAUUGUCGCAGUUUUGAAC	CUUCAAAAUUACGACAAUUA	Translation
miRNA26	Glyma.06G033200	NA	3	20.403	1	20	2168	2187	UAAUUGUCGCAGUUUUGAAC	UUUCAAAGAUGCGACAAUUG	Cleavage
miRNA26	Glyma.08G011700	CBS / octicosapeptide/Phox/Bemp1 (PB1) domains-containing protein	3	24.249	1	20	39	58	UAAUUGUCGCAGUUUUGAAC	AUUUAAAAUUGUGGCAAUUA	Cleavage
miRNA26	Glyma.09G075500	Disease resistance protein (TIR-NBS-LRR class) family	2.5	15.731	1	20	2995	3014	UAAUUGUCGCAGUUUUGAAC	GUUCAAAAUUACGAUGAUUA	Translation
miRNA26	Glyma.11G190000	PHD finger family protein	3	9.612	1	21	4429	4449	UAAUUGUCGCAGUUUUGAACU	AGUUCAAACAUGCCACAAUUA	Cleavage
miRNA26	Glyma.18G026500	2-oxoglutarate (2OG) and Fe(II)-dependent oxygenase superfamily protein	3	15.776	1	21	1031	1051	UAAUUGUCGCAGUUUUGAACU	AGUUCGAAAAUGUGAUAAUUG	Cleavage
miRNA26	Glyma.10G197900	OPC-8:0 CoA ligase1	3	12.776	1	21	194	214	UAAUUGUCGCAGUUUUGAACU	GGUUCAAAAGUCCUACAAUUA	Translation
miRNA27	Glyma.18G194000	NA	3	10.99	1	21	894	913	UCUGUAACGAAAUAUAAGACG	UGUUUUAU-UUUUGUUACAGA	Cleavage
miRNA27	Glyma.19G112200	adenosine-5'-phosphosulfate (APS) kinase 3	3	14.531	1	20	730	749	UCUGUAACGAAAUAUAAGAC	GUCUGAUAUCUCCUUACAGA	Translation
miRNA27	Glyma.16G040900	adenosine-5'-phosphosulfate (APS) kinase 3	3	15.379	1	20	591	610	UCUGUAACGAAAUAUAAGAC	GUCUGAUAUCUCCUUACAGA	Translation
miRNA27	Glyma.11G188300	Stress responsive A/B Barrel Domain	3	19.788	1	21	974	994	UCUGUAACGAAAUAUAAGACG	UGUUUUCUAUUUGGUUAUAGA	Translation
miRNA27	Glyma.12G194500	RING-box 1	2.5	20.412	1	21	399	419	UCUGUAACGAAAUAUAAGACG	UGUUUUAAAUUUUGUUGCAGA	Cleavage
miRNA27	Glyma.08G249700	COBRA-like extracellular glycosyl-phosphatidyl inositol-anchored protein family	3	19.562	1	21	1632	1652	UCUGUAACGAAAUAUAAGACG	UGUCCUAUGAUUUGUUACAGA	Cleavage
miRNA28	Glyma.09G127200	UDP-glucosyl transferase 88A1	2	14.022	1	20	1690	1709	UCUGUACCAUAAUAUAAGAC	GUGUUAAAUUAUGGUACAGA	Cleavage
miRNA28	Glyma.14G145000	appr-1-p processing enzyme family protein	3	15.588	1	20	1093	1112	UCUGUACCAUAAUAUAAGAC	GUUUUAAAUUAGGGUAUAGA	Translation
miRNA29	Glyma.02G279600	unknown protein with glycosyl transferase activity	3	16.33	1	20	1367	1386	UAGAUACAUCCAUAUGUAGA	UAUACAUAUGGAUGUGACUA	Cleavage
miRNA29	Glyma.03G101000	multidrug resistance-associated protein 9	3	15.812	1	20	4873	4892	UAGAUACAUCCAUAUGUAGA	UCUAUAUAUUUAUGUAUCUG	Translation
miRNA29	Glyma.04G066000	ATPase, F0 complex, subunit B/B', bacterial/chloroplast	2.5	17.132	1	20	910	929	UAGAUACAUCCAUAUGUAGA	UCUACUUUUGGAUGUGUCUA	Cleavage
miRNA29	Glyma.08G140700	Tetratricopeptide repeat (TPR)-like superfamily protein	3	18.609	1	20	634	653	UAGAUACAUCCAUAUGUAGA	UGUACAUAUGGAUGUUUCUG	Cleavage
miRNA29	Glyma.11G063600	GNS1/SUR4 membrane protein family	3	18.762	1	20	914	933	UAGAUACAUCCAUAUGUAGA	UUUACGUGAGGAUGUAUUUA	Cleavage
miRNA29	Glyma.14G035100	NA	3	14.439	1	20	1291	1310	UAGAUACAUCCAUAUGUAGA	UAUACAUAUGGAUGUGACUA	Cleavage
miRNA29	Glyma.19G071700	Ribosomal protein S24e family protein	2.5	13.375	1	20	1146	1165	UAGAUACAUCCAUAUGUAGA	UCCAUAUAUCGAUGUAUCUA	Translation
miRNA29	Glyma.19G130200	TGACG motif-binding factor 6	3	17.149	1	20	1928	1947	UAGAUACAUCCAUAUGUAGA	UUUAUGUAUGGAUGUAUAUA	Cleavage
miRNA30	Glyma.04G084200	YebC-related	3	12.575	1	19	1021	1040	UAAGUGUCC-CGGUUUUGAA	UUCAAAACCGAGGAUAUUUA	Translation
miRNA30	Glyma.06G085900	YebC-related	3	13.438	1	19	1493	1512	UAAGUGUCC-CGGUUUUGAA	UUCAAAACCGAGGAUAUUUA	Translation
miRNA30	Glyma.07G151400	transducin family protein / WD-40 repeat family protein	3	17.215	1	19	409	428	UAAGUGUCCC-GGUUUUGAA	UUCAAAACCAGGGGCAUUUA	Translation
miRNA30	Glyma.10G160400	lysine (K) kinase 1	3	16.982	1	20	678	697	UAAGUGUCCCGGUUUUGAAC	GUUCACAUCCGGUACACUUA	Cleavage
miRNA30	Glyma.11G110600	pentatricopeptide (PPR) repeat-containing protein	2.5	17.692	1	21	1633	1653	UAAGUGUCCCGGUUUUGAACU	AGUUCAAAACAGGGAUAUUUG	Translation
miRNA30	Glyma.17G000600	Endonuclease/exonuclease/phosphatase family protein	3	16.05	1	20	3255	3274	UAAGUGUCCCGGUUUUGAAC	CUUCAAAACCUGGACACUUC	Translation
miRNA30	Glyma.17G176200	NAD(P)-binding Rossmann-fold superfamily protein	3	16.865	1	20	852	871	UAAGUGUCCCGGUUUUGAAC	GUUCAGGACCGGAACGCUUG	Cleavage
miRNA30	Glyma.20G228000	lysine (K) kinase 1	3	18.948	1	20	231	250	UAAGUGUCCCGGUUUUGAAC	GUUCACAUCCGGUACACUUA	Cleavage
miRNA31	Glyma.U011300.1	Uncharacterized protein	2.5	18.046	1	21	190	210	CCUCCGAUCCAAAAUAAGUGU	AAAUGUAUUUUGGAUCGGAGG	Cleavage
miRNA31	Glyma.17G200500	NA	2.5	19.941	1	21	437	457	CCUCCGAUCCAAAAUAAGUGU	AAAUGUAUUUUGGAUCGGAGG	Cleavage
miRNA31	Glyma.10G247000	Protein of unknown function (DUF581)	3	20.131	1	20	1110	1129	CCUCCGAUCCAAAAUAAGUG	CAGUGGUUUUGGAUUGGAGG	Cleavage
