# Supplementary material for: Regulation of Isoflavone Biosynthesis by miRNAs in Two Contrasting Soybean Genotypes at Different Seed Developmental Stages
Source: Front Plant Sci. 2017 Apr 13;8:567. doi: 10.3389/fpls.2017.00567 (PMC5390031; doi:10.3389/fpls.2017.00567)
Supplement: FILE S3 [file Data_Sheet_3.XLS]

## Sheet: Sheet1
Supplementary file 3 :GO and KEGG
Gmax 2.0 Primary Protein ID	Top Arabidopsis (TAIR10) BLASTP Hits	Gene Ontology Biological Process IDs	Gene Ontology Biological Process Descriptions	Gene Ontology Molecular Function IDs	Gene Ontology Molecular Function Descriptions	Gene Ontology Cellular Component IDs	Gene Ontology Cellular Component Descriptions	KOG IDs	KOG_Desctiptions
Glyma.01G030200	AT1G23540.1|Symbols:IGI1, AtPERK12|Protein kinase superfamily protein|chr1:8346942-8349786 REVERSE LENGTH=720	GO:0006468 GO:0032502 GO:0048610 GO:0048868 GO:0051510	cellular process involved in reproduction; "developmental process"; "pollen tube development"; "protein phosphorylation"; "regulation of unidimensional cell growth"	GO:0004672 GO:0004674 GO:0004713 GO:0005524 GO:0016301 GO:0016772	ATP binding; "kinase activity"; "protein kinase activity"; "protein serine/threonine kinase activity"; "protein tyrosine kinase activity"; "transferase activity, transferring phosphorus-containing groups"	GO:0005886	plasma membrane	KOG1187	Serine/threonine_protein_kinase
Glyma.01G043000	AT1G14410.1|Symbols:ATWHY1, PTAC1, WHY1|ssDNA-binding transcriptional regulator|chr1:4929352-4930810 REVERSE LENGTH=263	GO:0006281 GO:0006952 GO:0032211	DNA repair; "defense response"; "negative regulation of telomere maintenance via telomerase"	GO:0003677 GO:0003697 GO:0042162	DNA binding; "single-stranded DNA binding"; "telomeric DNA binding"	GO:0005697 GO:0009295 GO:0009507 GO:0009508	chloroplast; "nucleoid"; "plastid chromosome"; "telomerase holoenzyme complex"	NA	NA
Glyma.01G065800	AT3G14470.1|Symbols:|NB-ARC domain-containing disease resistance protein|chr3:4857940-4861104 FORWARD LENGTH=1054	GO:0006952 GO:0009627 GO:0009697	defense response; "salicylic acid biosynthetic process"; "systemic acquired resistance"	GO:0005515 GO:0043531	ADP binding; "protein binding"	GO:0005576	extracellular region	KOG4658	Apoptotic_ATPase
Glyma.01G086600	AT1G25540.1|Symbols:PFT1|phytochrome and flowering time regulatory protein (PFT1)|chr1:8969392-8974446 REVERSE LENGTH=836	GO:0009585 GO:0009867 GO:0009909 GO:0009911 GO:0010114 GO:0010218 GO:0031349 GO:0045893 GO:0050832	defense response to fungus; "jasmonic acid mediated signaling pathway"; "positive regulation of defense response"; "positive regulation of flower development"; "positive regulation of transcription, DNA-dependent"; "red, far-red light phototransduction"; "regulation of flower development"; "response to far red light"; "response to red light"	GO:0003677 GO:0003713 GO:0005515	DNA binding; "protein binding"; "transcription coactivator activity"	GO:0005634 GO:0016592	mediator complex; "nucleus"	NA	NA
Glyma.01G111500	AT3G09085.1|Symbols:|Protein of unknown function (DUF962)|chr3:2782238-2782576 FORWARD LENGTH=112	GO:0008150	biological process	GO:0003674	molecular function	GO:0005739	mitochondrion	NA	NA
Glyma.01G148900	AT1G31880.1|Symbols:NLM9, BRX|DZC (Disease resistance/zinc finger/chromosome condensation-like region) domain containing protein|chr1:11447804-11450053 FORWARD LENGTH=344	GO:0009734 GO:0009736 GO:0009737 GO:0048364 GO:0048527	auxin mediated signaling pathway; "cytokinin mediated signaling pathway"; "lateral root development"; "response to abscisic acid stimulus"; "root development"	GO:0015250 GO:0042802	identical protein binding; "water channel activity"	GO:0005634	nucleus	NA	NA
Glyma.01G159900	AT5G66030.1|Symbols:ATGRIP, GRIP|Golgi-localized GRIP domain-containing protein|chr5:26405133-26409888 REVERSE LENGTH=788	GO:0000278 GO:0006396 GO:0009630 GO:0030244 GO:0048193	Golgi vesicle transport; "RNA processing"; "cellulose biosynthetic process"; "gravitropism"; "mitotic cell cycle"	GO:0005515	protein binding	GO:0005737 GO:0005794 GO:0005802	Golgi apparatus; "cytoplasm"; "trans-Golgi network"	KOG0978	E3_ubiquitin_ligase_involved_in_syntaxin_degradation
Glyma.01G176800	AT2G33840.1|Symbols:|Tyrosyl-tRNA synthetase, class Ib, bacterial/mitochondrial|chr2:14315011-14317329 FORWARD LENGTH=385	GO:0006418 GO:0006437	tRNA aminoacylation for protein translation; "tyrosyl-tRNA aminoacylation"	GO:0000166 GO:0004812 GO:0004831 GO:0005524	ATP binding; "aminoacyl-tRNA ligase activity"; "nucleotide binding"; "tyrosine-tRNA ligase activity"	GO:0005737	cytoplasm	KOG2144	Tyrosyl-tRNA_synthetase,_cytoplasmic
Glyma.01G187400	AT5G67100.1|Symbols:ICU2|DNA-directed DNA polymerases|chr5:26776994-26785104 FORWARD LENGTH=1524	GO:0000076 GO:0000278 GO:0000724 GO:0000731 GO:0000911 GO:0003002 GO:0006260 GO:0006261 GO:0006269 GO:0006270 GO:0006271 GO:0006275 GO:0006306 GO:0007155 GO:0008283 GO:0009910 GO:0009965 GO:0010090 GO:0010389 GO:0033043 GO:0042023 GO:0045010 GO:0048449 GO:0051567 GO:0051726	DNA-dependent DNA replication; "DNA endoreduplication"; "DNA methylation"; "DNA replication"; "DNA replication, synthesis of RNA primer"; "DNA replication checkpoint"; "DNA replication initiation"; "DNA strand elongation involved in DNA replication"; "DNA synthesis involved in DNA repair"; "actin nucleation"; "cell adhesion"; "cell proliferation"; "cytokinesis by cell plate formation"; "double-st…	GO:0000166 GO:0001882 GO:0003676 GO:0003677 GO:0003887	DNA-directed DNA polymerase activity; "DNA binding"; "nucleic acid binding"; "nucleoside binding"; "nucleotide binding"	GO:0005634 GO:0005658	alpha DNA polymerase:primase complex; "nucleus"	KOG0970	DNA_polymerase_alpha,_catalytic_subunit
Glyma.01G212400	AT1G62870.1|Symbols:|unknown protein; BEST Arabidopsis thaliana protein match is: unknown protein (TAIR:AT1G12380.1); Has 351 Blast hits to 343 proteins in 42 species: Archae - 2; Bacteria - 0; Metazoa - 27; Fungi - 5; Plants - 299; Viruses - 0; Other Eukaryotes - 18 (source: NCBI BLink).|chr1:23284220-23286508 REVERSE LENGTH=762	NA	NA	NA	NA	GO:0009507	chloroplast	NA	NA
Glyma.02G010300	AT2G47240.2|Symbols:LACS1|AMP-dependent synthetase and ligase family protein|chr2:19393835-19397616 FORWARD LENGTH=660	GO:0001676 GO:0006631 GO:0006633 GO:0009627 GO:0010025 GO:0010103 GO:0010143 GO:0034976	cutin biosynthetic process; "fatty acid biosynthetic process"; "fatty acid metabolic process"; "long-chain fatty acid metabolic process"; "response to endoplasmic reticulum stress"; "stomatal complex morphogenesis"; "systemic acquired resistance"; "wax biosynthetic process"	GO:0003824 GO:0004467 GO:0031957	catalytic activity; "long-chain fatty acid-CoA ligase activity"; "very long-chain fatty acid-CoA ligase activity"	GO:0005634 GO:0005783	endoplasmic reticulum; "nucleus"	KOG1256	Long-chain_acyl-CoA_synthetases_(AMP-forming)
Glyma.02G035300	AT1G70460.1|Symbols:RHS10|root hair specific 10|chr1:26556155-26558994 FORWARD LENGTH=710	GO:0006468 GO:0048765 GO:0051510	protein phosphorylation; "regulation of unidimensional cell growth"; "root hair cell differentiation"	GO:0004672 GO:0004674 GO:0005524 GO:0016772	ATP binding; "protein kinase activity"; "protein serine/threonine kinase activity"; "transferase activity, transferring phosphorus-containing groups"	GO:0005886 GO:0016020	membrane; "plasma membrane"	KOG1187	Serine/threonine_protein_kinase
Glyma.02G041600	AT3G06240.1|Symbols:|F-box family protein|chr3:1887336-1888619 FORWARD LENGTH=427	GO:0008150	biological process	GO:0003674	molecular function	GO:0005634	nucleus	NA	NA
Glyma.02G107700	AT2G02970.1|Symbols:|GDA1/CD39 nucleoside phosphatase family protein|chr2:865395-868007 REVERSE LENGTH=555	GO:0009901 GO:0010584	anther dehiscence; "pollen exine formation"	GO:0016787	hydrolase activity	NA	NA	KOG1386	Nucleoside_phosphatase
Glyma.02G154200	AT4G13420.1|Symbols:HAK5, ATHAK5|high affinity K+ transporter 5|chr4:7797038-7802174 REVERSE LENGTH=785	GO:0006813 GO:0071805	potassium ion transmembrane transport; "potassium ion transport"	GO:0009674 GO:0015079	potassium:sodium symporter activity; "potassium ion transmembrane transporter activity"	GO:0005886 GO:0016020	membrane; "plasma membrane"	NA	NA
Glyma.02G180500	NA	NA	NA	NA	NA	NA	NA	NA	NA
Glyma.02G240200	AT5G17230.2|Symbols:PSY|PHYTOENE SYNTHASE|chr5:5659839-5662087 REVERSE LENGTH=422	GO:0006636 GO:0006655 GO:0009058 GO:0015995 GO:0016117 GO:0019288	biosynthetic process; "carotenoid biosynthetic process"; "chlorophyll biosynthetic process"; "isopentenyl diphosphate biosynthetic process, mevalonate-independent pathway"; "phosphatidylglycerol biosynthetic process"; "unsaturated fatty acid biosynthetic process"	GO:0016740 GO:0016765 GO:0016767 GO:0046905	geranylgeranyl-diphosphate geranylgeranyltransferase activity; "phytoene synthase activity"; "transferase activity"; "transferase activity, transferring alkyl or aryl (other than methyl) groups"	GO:0009507 GO:0010287	chloroplast; "plastoglobule"	KOG1459	Squalene_synthetase
Glyma.02G270700	AT3G21630.1|Symbols:CERK1, LYSM RLK1|chitin elicitor receptor kinase 1|chr3:7615543-7618530 REVERSE LENGTH=617	GO:0002679 GO:0002752 GO:0006468 GO:0006612 GO:0006944 GO:0009627 GO:0009697 GO:0009817 GO:0010200 GO:0010363 GO:0030968 GO:0031347 GO:0032491 GO:0032499 GO:0035556 GO:0042742 GO:0043069 GO:0045087 GO:0046777 GO:0071219 GO:0071323	cell surface pattern recognition receptor signaling pathway; "cellular membrane fusion"; "cellular response to chitin"; "cellular response to molecule of bacterial origin"; "defense response to bacterium"; "defense response to fungus, incompatible interaction"; "detection of molecule of fungal origin"; "detection of peptidoglycan"; "endoplasmic reticulum unfolded protein response"; "innate immune…	GO:0004674 GO:0005515 GO:0008061 GO:0016301 GO:0019199 GO:0042803 GO:2001080	chitin binding; "chitosan binding"; "kinase activity"; "protein binding"; "protein homodimerization activity"; "protein serine/threonine kinase activity"; "transmembrane receptor protein kinase activity"	GO:0005576 GO:0005886	extracellular region; "plasma membrane"	KOG1187	Serine/threonine_protein_kinase
Glyma.02G279600	AT5G13500.3|Symbols:|unknown protein; FUNCTIONS IN: molecular_function unknown; INVOLVED IN: biological_process unknown; LOCATED IN: endomembrane system; EXPRESSED IN: 22 plant structures; EXPRESSED DURING: 13 growth stages; BEST Arabidopsis thaliana protein match is: unknown protein (TAIR:AT5G25265.1); Has 35333 Blast hits to 34131 proteins in 2444 species: Archae - 798; Bacteria - 22429; Metazo…	GO:0008150	biological process	GO:0016757	transferase activity, transferring glycosyl groups	GO:0005768 GO:0005794 GO:0005802	Golgi apparatus; "endosome"; "trans-Golgi network"	NA	NA
Glyma.03G077100	AT3G09085.1|Symbols:|Protein of unknown function (DUF962)|chr3:2782238-2782576 FORWARD LENGTH=112	GO:0008150	biological process	GO:0003674	molecular function	GO:0005739	mitochondrion	NA	NA
Glyma.03G101000	AT3G60160.1|Symbols:ATMRP9, MRP9, ABCC9|multidrug resistance-associated protein 9|chr3:22223829-22229195 REVERSE LENGTH=1506	GO:0006810 GO:0009624 GO:0055085	response to nematode; "transmembrane transport"; "transport"	GO:0000166 GO:0005524 GO:0016887 GO:0017111 GO:0042626	ATP binding; "ATPase activity"; "ATPase activity, coupled to transmembrane movement of substances"; "nucleoside-triphosphatase activity"; "nucleotide binding"	GO:0005886 GO:0009506 GO:0016021	integral to membrane; "plasma membrane"; "plasmodesma"	KOG0054	Multidrug_resistance-associated_protein/mitoxantrone_resistance_protein,_ABC_superfamily
Glyma.03G137300	AT2G41820.1|Symbols:|Leucine-rich repeat protein kinase family protein|chr2:17447170-17449914 FORWARD LENGTH=890	GO:0006468 GO:0007169 GO:0009733 GO:0009741	protein phosphorylation; "response to auxin stimulus"; "response to brassinosteroid stimulus"; "transmembrane receptor protein tyrosine kinase signaling pathway"	GO:0004672 GO:0004674 GO:0004713 GO:0005524 GO:0016301 GO:0016772	ATP binding; "kinase activity"; "protein kinase activity"; "protein serine/threonine kinase activity"; "protein tyrosine kinase activity"; "transferase activity, transferring phosphorus-containing groups"	GO:0005886	plasma membrane	KOG1187	Serine/threonine_protein_kinase
Glyma.03G161200	AT1G06140.1|Symbols:|Pentatricopeptide repeat (PPR) superfamily protein|chr1:1864796-1866472 FORWARD LENGTH=558	GO:0080156	mitochondrial mRNA modification	GO:0003674	molecular function	GO:0005739	mitochondrion	NA	NA
Glyma.03G162900	AT2G31200.1|Symbols:ADF6, ATADF6|actin depolymerizing factor 6|chr2:13294171-13294948 FORWARD LENGTH=146	GO:0008150	biological process	GO:0003779	actin binding	GO:0005622 GO:0005737	cytoplasm; "intracellular"	KOG1735	Actin_depolymerizing_factor
Glyma.03G189900	AT3G52970.1|Symbols:CYP76G1|cytochrome P450, family 76, subfamily G, polypeptide 1|chr3:19641400-19643259 REVERSE LENGTH=516	GO:0055114	oxidation-reduction process	GO:0005506 GO:0009055 GO:0016705 GO:0019825 GO:0020037	electron carrier activity; "heme binding"; "iron ion binding"; "oxidoreductase activity, acting on paired donors, with incorporation or reduction of molecular oxygen"; "oxygen binding"	NA	NA	KOG0156	Cytochrome_P450_CYP2_subfamily
Glyma.04G014200	AT2G33585.1|Symbols:|unknown protein; Has 31 Blast hits to 31 proteins in 12 species: Archae - 0; Bacteria - 0; Metazoa - 0; Fungi - 0; Plants - 31; Viruses - 0; Other Eukaryotes - 0 (source: NCBI BLink).|chr2:14223403-14224167 REVERSE LENGTH=193	GO:0008150	biological process	GO:0003674	molecular function	GO:0005739	mitochondrion	NA	NA
Glyma.04G033200	AT1G45150.1|Symbols:|unknown protein; Has 219 Blast hits to 202 proteins in 78 species: Archae - 0; Bacteria - 166; Metazoa - 0; Fungi - 0; Plants - 36; Viruses - 0; Other Eukaryotes - 17 (source: NCBI BLink).|chr1:17077615-17082330 REVERSE LENGTH=643	GO:0008150 GO:0045892	biological process; "negative regulation of transcription, DNA-dependent"	GO:0003674	molecular function	GO:0005634	nucleus	NA	NA
Glyma.04G035600	AT4G31940.1|Symbols:CYP82C4|cytochrome P450, family 82, subfamily C, polypeptide 4|chr4:15452040-15453966 FORWARD LENGTH=524	GO:0010043 GO:0055114 GO:0071281	cellular response to iron ion; "oxidation-reduction process"; "response to zinc ion"	GO:0004497 GO:0005506 GO:0009055 GO:0016705 GO:0019825 GO:0020037	electron carrier activity; "heme binding"; "iron ion binding"; "monooxygenase activity"; "oxidoreductase activity, acting on paired donors, with incorporation or reduction of molecular oxygen"; "oxygen binding"	GO:0009507	chloroplast	KOG0156	Cytochrome_P450_CYP2_subfamily
Glyma.04G066000	AT4G32260.1|Symbols:|ATPase, F0 complex, subunit B/B', bacterial/chloroplast|chr4:15573859-15574586 REVERSE LENGTH=219	GO:0000165 GO:0006098 GO:0006364 GO:0006612 GO:0009409 GO:0009595 GO:0009657 GO:0009697 GO:0009814 GO:0009853 GO:0009862 GO:0009867 GO:0010200 GO:0010207 GO:0010310 GO:0010363 GO:0015986 GO:0019684 GO:0019761 GO:0031348 GO:0035304 GO:0042742 GO:0043085 GO:0043900 GO:0050832	ATP synthesis coupled proton transport; "MAPK cascade"; "defense response, incompatible interaction"; "defense response to bacterium"; "defense response to fungus"; "detection of biotic stimulus"; "glucosinolate biosynthetic process"; "jasmonic acid mediated signaling pathway"; "negative regulation of defense response"; "pentose-phosphate shunt"; "photorespiration"; "photosynthesis, light reactio…	GO:0015078	hydrogen ion transmembrane transporter activity	GO:0009507 GO:0009534 GO:0009535 GO:0009579 GO:0009941 GO:0016020	chloroplast; "chloroplast envelope"; "chloroplast thylakoid"; "chloroplast thylakoid membrane"; "membrane"; "thylakoid"	NA	NA
Glyma.04G084200	AT2G25830.1|Symbols:|YebC-related|chr2:11019091-11021665 REVERSE LENGTH=331	GO:0009073 GO:0016226 GO:0042819	aromatic amino acid family biosynthetic process; "iron-sulfur cluster assembly"; "vitamin B6 biosynthetic process"	NA	NA	GO:0009507	chloroplast	KOG2972	Uncharacterized_conserved_protein
Glyma.04G090800	NA	NA	NA	NA	NA	NA	NA	NA	NA
Glyma.04G156200	AT4G28080.1|Symbols:|Tetratricopeptide repeat (TPR)-like superfamily protein|chr4:13948993-13957840 REVERSE LENGTH=1819	GO:0006655 GO:0009737 GO:0010103 GO:0016556 GO:0019288	isopentenyl diphosphate biosynthetic process, mevalonate-independent pathway; "mRNA modification"; "phosphatidylglycerol biosynthetic process"; "response to abscisic acid stimulus"; "stomatal complex morphogenesis"	NA	NA	GO:0005634	nucleus	NA	NA
Glyma.04G156900	AT1G18490.1|Symbols:|Protein of unknown function (DUF1637)|chr1:6367116-6368640 FORWARD LENGTH=282	GO:0055114	oxidation-reduction process	GO:0047800	cysteamine dioxygenase activity	GO:0005575	cellular component	KOG4281	Uncharacterized_conserved_protein
Glyma.04G214800	AT1G43770.2|Symbols:|RING/FYVE/PHD zinc finger superfamily protein|chr1:16548509-16550257 FORWARD LENGTH=431	GO:0006355	regulation of transcription, DNA-dependent	GO:0003677 GO:0008270	DNA binding; "zinc ion binding"	GO:0005634	nucleus	NA	NA
Glyma.04G217500	AT5G09900.2|Symbols:EMB2107, RPN5A, MSA|26S proteasome regulatory subunit, putative (RPN5)|chr5:3089462-3092434 REVERSE LENGTH=442	GO:0006094 GO:0006096 GO:0006511 GO:0006635 GO:0007275 GO:0009407 GO:0009640 GO:0009651 GO:0009793 GO:0009853 GO:0010388 GO:0042023 GO:0043161 GO:0043248 GO:0046686 GO:0051510 GO:0051788 GO:0080129	DNA endoreduplication; "cullin deneddylation"; "embryo development ending in seed dormancy"; "fatty acid beta-oxidation"; "gluconeogenesis"; "glycolysis"; "multicellular organismal development"; "photomorphogenesis"; "photorespiration"; "proteasomal ubiquitin-dependent protein catabolic process"; "proteasome assembly"; "proteasome core complex assembly"; "regulation of unidimensional cell growth"…	GO:0003674	molecular function	GO:0000502 GO:0005634 GO:0005737 GO:0005829 GO:0008541 GO:0009506	cytoplasm; "cytosol"; "nucleus"; "plasmodesma"; "proteasome complex"; "proteasome regulatory particle, lid subcomplex"	KOG1498	26S_proteasome_regulatory_complex,_subunit_RPN5/PSMD12
Glyma.04G229000	AT5G24510.1|Symbols:|60S acidic ribosomal protein family|chr5:8369295-8369866 REVERSE LENGTH=111	GO:0006414	translational elongation	GO:0003735	structural constituent of ribosome	GO:0005622 GO:0005737 GO:0005840 GO:0022626	cytoplasm; "cytosolic ribosome"; "intracellular"; "ribosome"	KOG1762	60s_acidic_ribosomal_protein_P1
Glyma.05G003200	AT2G23180.1|Symbols:CYP96A1|cytochrome P450, family 96, subfamily A, polypeptide 1|chr2:9874953-9876503 FORWARD LENGTH=516	GO:0055114	oxidation-reduction process	GO:0005506 GO:0009055 GO:0016705 GO:0019825 GO:0020037	electron carrier activity; "heme binding"; "iron ion binding"; "oxidoreductase activity, acting on paired donors, with incorporation or reduction of molecular oxygen"; "oxygen binding"	GO:0005576	extracellular region	KOG0157	Cytochrome_P450_CYP4/CYP19/CYP26_subfamilies
Glyma.05G005900	AT5G40440.1|Symbols:ATMKK3, MKK3|mitogen-activated protein kinase kinase 3|chr5:16182149-16184513 FORWARD LENGTH=520	GO:0000165 GO:0006468 GO:0009814 GO:0009864 GO:0009866	MAPK cascade; "defense response, incompatible interaction"; "induced systemic resistance, ethylene mediated signaling pathway"; "induced systemic resistance, jasmonic acid mediated signaling pathway"; "protein phosphorylation"	GO:0004672 GO:0004674 GO:0004707 GO:0004708 GO:0005524 GO:0016772	ATP binding; "MAP kinase activity"; "MAP kinase kinase activity"; "protein kinase activity"; "protein serine/threonine kinase activity"; "transferase activity, transferring phosphorus-containing groups"	GO:0005886	plasma membrane	KOG0581	Mitogen-activated_protein_kinase_kinase_(MAP2K)
Glyma.05G029900	AT1G69850.1|Symbols:ATNRT1:2, NTL1, NRT1:2|nitrate transporter 1:2|chr1:26296945-26300407 REVERSE LENGTH=585	GO:0009624 GO:0010119 GO:0080168	abscisic acid transport; "regulation of stomatal movement"; "response to nematode"	GO:0005215 GO:0005509 GO:0090440	abscisic acid transporter activity; "calcium ion binding"; "transporter activity"	GO:0005886 GO:0016020	membrane; "plasma membrane"	KOG1237	H+/oligopeptide_symporter
Glyma.05G037500	AT5G62790.1|Symbols:DXR, PDE129|1-deoxy-D-xylulose 5-phosphate reductoisomerase|chr5:25214358-25217292 REVERSE LENGTH=477	GO:0000023 GO:0000096 GO:0006098 GO:0006546 GO:0006636 GO:0006655 GO:0006733 GO:0006766 GO:0008299 GO:0008652 GO:0009072 GO:0009106 GO:0009108 GO:0009117 GO:0009416 GO:0009695 GO:0015994 GO:0015995 GO:0016117 GO:0019216 GO:0019252 GO:0019288 GO:0019748 GO:0019760 GO:0019761 GO:0031408 GO:0042744 GO:0043085 GO:0044272 GO:0046686 GO:0055114	aromatic amino acid family metabolic process; "carotenoid biosynthetic process"; "cellular amino acid biosynthetic process"; "chlorophyll biosynthetic process"; "chlorophyll metabolic process"; "coenzyme biosynthetic process"; "glucosinolate biosynthetic process"; "glucosinolate metabolic process"; "glycine catabolic process"; "hydrogen peroxide catabolic process"; "isopentenyl diphosphate biosyn…	GO:0000166 GO:0030604 GO:0046872 GO:0070402	1-deoxy-D-xylulose-5-phosphate reductoisomerase activity; "NADPH binding"; "metal ion binding"; "nucleotide binding"	GO:0009507 GO:0009570	chloroplast; "chloroplast stroma"	NA	NA
Glyma.05G050600	AT1G62990.1|Symbols:KNAT7, IXR11|KNOTTED-like homeobox of Arabidopsis thaliana 7|chr1:23337468-23340348 FORWARD LENGTH=291	GO:0006355 GO:0007155 GO:0010089 GO:0010090 GO:0010413 GO:0044036 GO:0045010 GO:0045492 GO:0045892 GO:0048513 GO:0048765 GO:0071555 GO:2000652	actin nucleation; "cell adhesion"; "cell wall macromolecule metabolic process"; "cell wall organization"; "glucuronoxylan metabolic process"; "negative regulation of transcription, DNA-dependent"; "organ development"; "regulation of secondary cell wall biogenesis"; "regulation of transcription, DNA-dependent"; "root hair cell differentiation"; "trichome morphogenesis"; "xylan biosynthetic process…	GO:0003677 GO:0003700 GO:0043565	DNA binding; "sequence-specific DNA binding"; "sequence-specific DNA binding transcription factor activity"	GO:0005634	nucleus	KOG0773	Transcription_factor_MEIS1_and_related_HOX_domain_proteins
Glyma.05G080300	AT1G73950.1|Symbols:|Transmembrane Fragile-X-F-associated protein|chr1:27800126-27804476 REVERSE LENGTH=466	GO:0008150	biological process	GO:0008270	zinc ion binding	GO:0005634 GO:0005773	nucleus; "vacuole"	NA	NA
Glyma.05G084300	AT5G66810.1|Symbols:|CONTAINS InterPro DOMAIN/s: CTLH, C-terminal LisH motif (InterPro:IPR006595); BEST Arabidopsis thaliana protein match is: LisH and RanBPM domains containing protein (TAIR:AT1G61150.1); Has 333 Blast hits to 242 proteins in 88 species: Archae - 0; Bacteria - 0; Metazoa - 104; Fungi - 47; Plants - 152; Viruses - 0; Other Eukaryotes - 30 (source: NCBI BLink).|chr5:26672926-26676…	GO:0006486 GO:0006623 GO:0008150 GO:0016192	biological process; "protein glycosylation"; "protein targeting to vacuole"; "vesicle-mediated transport"	GO:0003674	molecular function	GO:0005634	nucleus	KOG2659	LisH_motif-containing_protein
Glyma.05G182000	AT1G15100.1|Symbols:RHA2A|RING-H2 finger A2A|chr1:5193703-5194170 REVERSE LENGTH=155	GO:0009651 GO:0009789 GO:0016567 GO:0047484	positive regulation of abscisic acid mediated signaling pathway; "protein ubiquitination"; "regulation of response to osmotic stress"; "response to salt stress"	GO:0004842 GO:0005515 GO:0008270	protein binding; "ubiquitin-protein ligase activity"; "zinc ion binding"	NA	NA	NA	NA
Glyma.05G202100	AT3G48770.1|Symbols:|DNA binding;ATP binding|chr3:18079261-18086817 REVERSE LENGTH=1899	GO:0008150	biological process	GO:0003677 GO:0005524	ATP binding; "DNA binding"	GO:0005737	cytoplasm	NA	NA
Glyma.05G202700	AT5G50800.1|Symbols:SWEET13, AtSWEET13|Nodulin MtN3 family protein|chr5:20665280-20667140 REVERSE LENGTH=294	GO:0015770	sucrose transport	GO:0008515 GO:0051119	sucrose transmembrane transporter activity; "sugar transmembrane transporter activity"	GO:0005886 GO:0005887 GO:0016020 GO:0016021	integral to membrane; "integral to plasma membrane"; "membrane"; "plasma membrane"	KOG1623	Multitransmembrane_protein
Glyma.05G219500	AT1G55090.1|Symbols:|carbon-nitrogen hydrolase family protein|chr1:20554857-20558188 FORWARD LENGTH=725	GO:0006807 GO:0009435 GO:0046686	NAD biosynthetic process; "nitrogen compound metabolic process"; "response to cadmium ion"	GO:0003952 GO:0005524 GO:0016810	ATP binding; "NAD+ synthase (glutamine-hydrolyzing) activity"; "hydrolase activity, acting on carbon-nitrogen (but not peptide) bonds"	GO:0005829	cytosol	KOG2303	Predicted_NAD_synthase,_contains_CN_hydrolase_domain
Glyma.06G033200	AT1G45150.1|Symbols:|unknown protein; Has 219 Blast hits to 202 proteins in 78 species: Archae - 0; Bacteria - 166; Metazoa - 0; Fungi - 0; Plants - 36; Viruses - 0; Other Eukaryotes - 17 (source: NCBI BLink).|chr1:17077615-17082330 REVERSE LENGTH=643	GO:0008150 GO:0045892	biological process; "negative regulation of transcription, DNA-dependent"	GO:0003674	molecular function	GO:0005634	nucleus	NA	NA
Glyma.06G066900	AT2G25320.1|Symbols:|TRAF-like family protein|chr2:10781951-10788065 REVERSE LENGTH=1673	NA	NA	NA	NA	GO:0009507	chloroplast	KOG1987	Speckle-type_POZ_protein_SPOP_and_related_proteins_with_TRAF,_MATH_and_BTB/POZ_domains
Glyma.06G073200	AT5G25520.2|Symbols:|SPOC domain / Transcription elongation factor S-II protein|chr5:8885550-8889484 FORWARD LENGTH=997	GO:0006351	transcription, DNA-dependent	NA	NA	GO:0005634	nucleus	KOG1634	Predicted_transcription_factor_DATF1,_contains_PHD_and_TFS2M_domains
Glyma.06G085900	AT2G25830.1|Symbols:|YebC-related|chr2:11019091-11021665 REVERSE LENGTH=331	GO:0009073 GO:0016226 GO:0042819	aromatic amino acid family biosynthetic process; "iron-sulfur cluster assembly"; "vitamin B6 biosynthetic process"	NA	NA	GO:0009507	chloroplast	KOG2972	Uncharacterized_conserved_protein
Glyma.06G106200	AT5G10180.1|Symbols:AST68, SULTR2;1|slufate transporter 2;1|chr5:3193225-3196818 FORWARD LENGTH=677	GO:0006810 GO:0008272 GO:0009684 GO:0019344 GO:0019761 GO:0030003 GO:0055085 GO:0070838	cellular cation homeostasis; "cysteine biosynthetic process"; "divalent metal ion transport"; "glucosinolate biosynthetic process"; "indoleacetic acid biosynthetic process"; "sulfate transport"; "transmembrane transport"; "transport"	GO:0005215 GO:0008271 GO:0015116	secondary active sulfate transmembrane transporter activity; "sulfate transmembrane transporter activity"; "transporter activity"	GO:0016020 GO:0016021	integral to membrane; "membrane"	KOG0236	Sulfate/bicarbonate/oxalate_exchanger_SAT-1_and_related_transporters_(SLC26_family)
Glyma.06G119800	AT1G76980.1|Symbols:|BEST Arabidopsis thaliana protein match is: embryo defective 2170 (TAIR:AT1G21390.1); Has 65 Blast hits to 65 proteins in 23 species: Archae - 0; Bacteria - 8; Metazoa - 1; Fungi - 8; Plants - 40; Viruses - 3; Other Eukaryotes - 5 (source: NCBI BLink).|chr1:28926466-28927242 REVERSE LENGTH=258	GO:0008150	biological process	GO:0003674	molecular function	GO:0005634	nucleus	NA	NA
Glyma.06G135700	NA	NA	NA	NA	NA	NA	NA	NA	NA
Glyma.06G148300	AT5G09900.2|Symbols:EMB2107, RPN5A, MSA|26S proteasome regulatory subunit, putative (RPN5)|chr5:3089462-3092434 REVERSE LENGTH=442	GO:0006094 GO:0006096 GO:0006511 GO:0006635 GO:0007275 GO:0009407 GO:0009640 GO:0009651 GO:0009793 GO:0009853 GO:0010388 GO:0042023 GO:0043161 GO:0043248 GO:0046686 GO:0051510 GO:0051788 GO:0080129	DNA endoreduplication; "cullin deneddylation"; "embryo development ending in seed dormancy"; "fatty acid beta-oxidation"; "gluconeogenesis"; "glycolysis"; "multicellular organismal development"; "photomorphogenesis"; "photorespiration"; "proteasomal ubiquitin-dependent protein catabolic process"; "proteasome assembly"; "proteasome core complex assembly"; "regulation of unidimensional cell growth"…	GO:0003674	molecular function	GO:0000502 GO:0005634 GO:0005737 GO:0005829 GO:0008541 GO:0009506	cytoplasm; "cytosol"; "nucleus"; "plasmodesma"; "proteasome complex"; "proteasome regulatory particle, lid subcomplex"	KOG1498	26S_proteasome_regulatory_complex,_subunit_RPN5/PSMD12
Glyma.06G223300	AT4G30860.1|Symbols:ASHR3, SDG4|SET domain group 4|chr4:15024546-15027427 FORWARD LENGTH=497	GO:0009909 GO:0016458 GO:0034968	gene silencing; "histone lysine methylation"; "regulation of flower development"	GO:0008270 GO:0018024	histone-lysine N-methyltransferase activity; "zinc ion binding"	GO:0000785 GO:0005634	chromatin; "nucleus"	KOG1081	Transcription_factor_NSD1_and_related_SET_domain_proteins
Glyma.06G223500	AT4G28080.1|Symbols:|Tetratricopeptide repeat (TPR)-like superfamily protein|chr4:13948993-13957840 REVERSE LENGTH=1819	GO:0006655 GO:0009737 GO:0010103 GO:0016556 GO:0019288	isopentenyl diphosphate biosynthetic process, mevalonate-independent pathway; "mRNA modification"; "phosphatidylglycerol biosynthetic process"; "response to abscisic acid stimulus"; "stomatal complex morphogenesis"	NA	NA	GO:0005634	nucleus	NA	NA
Glyma.06G317200	AT5G61520.1|Symbols:|Major facilitator superfamily protein|chr5:24739358-24741175 REVERSE LENGTH=514	GO:0006810 GO:0055085	transmembrane transport; "transport"	GO:0005215 GO:0005351 GO:0015144 GO:0022857 GO:0022891	carbohydrate transmembrane transporter activity; "substrate-specific transmembrane transporter activity"; "sugar:hydrogen symporter activity"; "transmembrane transporter activity"; "transporter activity"	GO:0016020 GO:0016021	integral to membrane; "membrane"	KOG0254	Predicted_transporter_(major_facilitator_superfamily)
Glyma.07G045100	AT3G43240.1|Symbols:|ARID/BRIGHT DNA-binding domain-containing protein|chr3:15210032-15214440 REVERSE LENGTH=747	NA	NA	GO:0003677 GO:0008270	DNA binding; "zinc ion binding"	GO:0005622	intracellular	NA	NA
Glyma.07G057900	AT2G46370.2|Symbols:JAR1, FIN219|Auxin-responsive GH3 family protein|chr2:19034342-19036369 FORWARD LENGTH=575	GO:0009585 GO:0009611 GO:0009627 GO:0009640 GO:0009694 GO:0009733 GO:0009753 GO:0009861 GO:0009864 GO:0010046 GO:0010119 GO:0010193 GO:0010224 GO:0031348 GO:0071365 GO:2000030 GO:2000377	cellular response to auxin stimulus; "induced systemic resistance, jasmonic acid mediated signaling pathway"; "jasmonic acid and ethylene-dependent systemic resistance"; "jasmonic acid metabolic process"; "negative regulation of defense response"; "photomorphogenesis"; "red, far-red light phototransduction"; "regulation of reactive oxygen species metabolic process"; "regulation of response to red…	GO:0003824 GO:0005524 GO:0019899 GO:0070566 GO:0080123	ATP binding; "adenylyltransferase activity"; "catalytic activity"; "enzyme binding"; "jasmonate-amino synthetase activity"	GO:0005634 GO:0005737 GO:0005773	cytoplasm; "nucleus"; "vacuole"	NA	NA
Glyma.07G107800	AT2G26260.1|Symbols:AT3BETAHSD/D2, 3BETAHSD/D2|3beta-hydroxysteroid-dehydrogenase/decarboxylase isoform 2|chr2:11178237-11182872 FORWARD LENGTH=564	GO:0006694 GO:0016126 GO:0019745 GO:0055114	oxidation-reduction process; "pentacyclic triterpenoid biosynthetic process"; "steroid biosynthetic process"; "sterol biosynthetic process"	GO:0000166 GO:0003854 GO:0016616 GO:0047012	3-beta-hydroxy-delta5-steroid dehydrogenase activity; "nucleotide binding"; "oxidoreductase activity, acting on the CH-OH group of donors, NAD or NADP as acceptor"; "sterol-4-alpha-carboxylate 3-dehydrogenase (decarboxylating) activity"	GO:0005783 GO:0016020	endoplasmic reticulum; "membrane"	KOG1430	C-3_sterol_dehydrogenase/3-beta-hydroxysteroid_dehydrogenase_and_related_dehydrogenases
Glyma.07G151400	AT5G05570.2|Symbols:|transducin family protein / WD-40 repeat family protein|chr5:1656766-1663728 FORWARD LENGTH=1099	GO:0016192 GO:0032259	methylation; "vesicle-mediated transport"	GO:0000166 GO:0003676 GO:0008168	methyltransferase activity; "nucleic acid binding"; "nucleotide binding"	GO:0005634 GO:0005886 GO:0016021	integral to membrane; "nucleus"; "plasma membrane"	KOG1983	Tomosyn_and_related_SNARE-interacting_proteins
Glyma.07G165000	AT1G30110.2|Symbols:NUDX25|nudix hydrolase homolog 25|chr1:10582700-10583821 FORWARD LENGTH=175	GO:0006753 GO:0006857 GO:0015967 GO:0019243	diadenosine tetraphosphate catabolic process; "methylglyoxal catabolic process to D-lactate"; "nucleoside phosphate metabolic process"; "oligopeptide transport"	GO:0004081 GO:0008893	bis(5'-nucleosyl)-tetraphosphatase (asymmetrical) activity; "guanosine-3',5'-bis(diphosphate) 3'-diphosphatase activity"	GO:0009507	chloroplast	KOG2839	Diadenosine_and_diphosphoinositol_polyphosphate_phosphohydrolase
Glyma.07G217000	AT2G01860.1|Symbols:EMB975|Tetratricopeptide repeat (TPR)-like superfamily protein|chr2:388283-389743 FORWARD LENGTH=486	GO:0008150	biological process	GO:0003674	molecular function	GO:0005739	mitochondrion	NA	NA
Glyma.07G223500	AT2G43870.1|Symbols:|Pectin lyase-like superfamily protein|chr2:18166615-18168264 REVERSE LENGTH=384	GO:0005975	carbohydrate metabolic process	GO:0004650	polygalacturonase activity	GO:0005576	extracellular region	NA	NA
Glyma.07G249600	AT3G62900.1|Symbols:|CW-type Zinc Finger|chr3:23248868-23254810 REVERSE LENGTH=1465	GO:0008150	biological process	GO:0008270	zinc ion binding	GO:0005634 GO:0009506	nucleus; "plasmodesma"	NA	NA
Glyma.07G259600	AT5G52890.1|Symbols:|AT hook motif-containing protein|chr5:21445040-21446197 REVERSE LENGTH=357	GO:0008150	biological process	GO:0003677	DNA binding	GO:0005634	nucleus	NA	NA
Glyma.08G009500	AT3G48770.1|Symbols:|DNA binding;ATP binding|chr3:18079261-18086817 REVERSE LENGTH=1899	GO:0008150	biological process	GO:0003677 GO:0005524	ATP binding; "DNA binding"	GO:0005737	cytoplasm	NA	NA
Glyma.08G011700	AT5G50530.1|Symbols:|CBS / octicosapeptide/Phox/Bemp1 (PB1) domains-containing protein|chr5:20571876-20574922 REVERSE LENGTH=548	NA	NA	NA	NA	NA	NA	NA	NA
Glyma.08G024500	NA	NA	NA	NA	NA	NA	NA	NA	NA
Glyma.08G025800	AT1G55090.1|Symbols:|carbon-nitrogen hydrolase family protein|chr1:20554857-20558188 FORWARD LENGTH=725	GO:0006807 GO:0009435 GO:0046686	NAD biosynthetic process; "nitrogen compound metabolic process"; "response to cadmium ion"	GO:0003952 GO:0005524 GO:0016810	ATP binding; "NAD+ synthase (glutamine-hydrolyzing) activity"; "hydrolase activity, acting on carbon-nitrogen (but not peptide) bonds"	GO:0005829	cytosol	KOG2303	Predicted_NAD_synthase,_contains_CN_hydrolase_domain
Glyma.08G028500	AT3G43120.1|Symbols:|SAUR-like auxin-responsive protein family|chr3:15094644-15095312 FORWARD LENGTH=160	GO:0009733	response to auxin stimulus	GO:0005516	calmodulin binding	GO:0005634	nucleus	NA	NA
Glyma.08G107100	AT4G14200.1|Symbols:|Pentatricopeptide repeat (PPR) superfamily protein|chr4:8185524-8188667 REVERSE LENGTH=784	GO:0006275 GO:0006346 GO:0008150 GO:0009855 GO:0009944 GO:0009965 GO:0010014 GO:0010051 GO:0010073 GO:0010389 GO:0016246 GO:0031048 GO:0048451 GO:0048453 GO:0051567	RNA interference; "biological process"; "chromatin silencing by small RNA"; "determination of bilateral symmetry"; "histone H3-K9 methylation"; "leaf morphogenesis"; "meristem initiation"; "meristem maintenance"; "methylation-dependent chromatin silencing"; "petal formation"; "polarity specification of adaxial/abaxial axis"; "regulation of DNA replication"; "regulation of G2/M transition of mitot…	NA	NA	GO:0005634	nucleus	NA	NA
Glyma.08G138600	AT5G10180.1|Symbols:AST68, SULTR2;1|slufate transporter 2;1|chr5:3193225-3196818 FORWARD LENGTH=677	GO:0006810 GO:0008272 GO:0009684 GO:0019344 GO:0019761 GO:0030003 GO:0055085 GO:0070838	cellular cation homeostasis; "cysteine biosynthetic process"; "divalent metal ion transport"; "glucosinolate biosynthetic process"; "indoleacetic acid biosynthetic process"; "sulfate transport"; "transmembrane transport"; "transport"	GO:0005215 GO:0008271 GO:0015116	secondary active sulfate transmembrane transporter activity; "sulfate transmembrane transporter activity"; "transporter activity"	GO:0016020 GO:0016021	integral to membrane; "membrane"	KOG0236	Sulfate/bicarbonate/oxalate_exchanger_SAT-1_and_related_transporters_(SLC26_family)
Glyma.08G140700	AT4G19191.1|Symbols:|Tetratricopeptide repeat (TPR)-like superfamily protein|chr4:10496228-10498192 FORWARD LENGTH=654	GO:0008150	biological process	GO:0003674	molecular function	GO:0005739	mitochondrion	NA	NA
Glyma.08G173200	AT1G16650.1|Symbols:|S-adenosyl-L-methionine-dependent methyltransferases superfamily protein|chr1:5687994-5691101 FORWARD LENGTH=521	GO:0008150	biological process	GO:0003674	molecular function	GO:0005575	cellular component	KOG2651	rRNA_adenine_N-6-methyltransferase
Glyma.08G181000	AT2G22590.1|Symbols:|UDP-Glycosyltransferase superfamily protein|chr2:9593012-9594424 FORWARD LENGTH=470	GO:0008152	metabolic process	GO:0016757 GO:0016758	transferase activity, transferring glycosyl groups; "transferase activity, transferring hexosyl groups"	GO:0005575	cellular component	KOG1192	UDP-glucuronosyl_and_UDP-glucosyl_transferase
Glyma.08G228000	AT5G04920.1|Symbols:|EAP30/Vps36 family protein|chr5:1439172-1441545 REVERSE LENGTH=440	GO:0016192	vesicle-mediated transport	GO:0005215 GO:0005515	protein binding; "transporter activity"	GO:0000814 GO:0009507	ESCRT II complex; "chloroplast"	KOG2760	Vacuolar_sorting_protein_VPS36
Glyma.08G249700	AT5G60920.1|Symbols:COB|COBRA-like extracellular glycosyl-phosphatidyl inositol-anchored protein family|chr5:24511466-24513932 REVERSE LENGTH=456	GO:0000271 GO:0000272 GO:0005982 GO:0006096 GO:0006816 GO:0006833 GO:0006972 GO:0007030 GO:0007389 GO:0008361 GO:0009266 GO:0009651 GO:0009664 GO:0009750 GO:0009825 GO:0009832 GO:0009926 GO:0009932 GO:0010015 GO:0010215 GO:0010817 GO:0016049 GO:0030243 GO:0040007 GO:0043481 GO:0046686 GO:0048767 GO:0071555	Golgi organization; "anthocyanin accumulation in tissues in response to UV light"; "auxin polar transport"; "calcium ion transport"; "cell growth"; "cell tip growth"; "cell wall organization"; "cellulose metabolic process"; "cellulose microfibril organization"; "glycolysis"; "growth"; "hyperosmotic response"; "multidimensional cell growth"; "pattern specification process"; "plant-type cell wall b…	GO:0003674	molecular function	GO:0005886 GO:0009505 GO:0009897 GO:0009930 GO:0031225 GO:0046658	anchored to membrane; "anchored to plasma membrane"; "external side of plasma membrane"; "longitudinal side of cell surface"; "plant-type cell wall"; "plasma membrane"	NA	NA
Glyma.08G252100	AT1G01140.1|Symbols:CIPK9, SnRK3.12, PKS6|CBL-interacting protein kinase 9|chr1:64398-67512 REVERSE LENGTH=447	GO:0009409 GO:0009611 GO:0009651 GO:0010555 GO:0043266 GO:0051365 GO:0055075	cellular response to potassium ion starvation; "potassium ion homeostasis"; "regulation of potassium ion transport"; "response to cold"; "response to mannitol stimulus"; "response to salt stress"; "response to wounding"	GO:0005515 GO:0016301	kinase activity; "protein binding"	GO:0005737 GO:0005886	cytoplasm; "plasma membrane"	NA	NA
Glyma.08G267600	AT1G53035.1|Symbols:|unknown protein; FUNCTIONS IN: molecular_function unknown; INVOLVED IN: biological_process unknown; LOCATED IN: endomembrane system; EXPRESSED IN: 23 plant structures; EXPRESSED DURING: 13 growth stages; BEST Arabidopsis thaliana protein match is: unknown protein (TAIR:AT3G15358.1); Has 49 Blast hits to 49 proteins in 9 species: Archae - 0; Bacteria - 0; Metazoa - 0; Fungi - …	GO:0007623 GO:0008150	biological process; "circadian rhythm"	GO:0003674	molecular function	GO:0009507	chloroplast	NA	NA
Glyma.08G270900	AT4G17910.1|Symbols:|transferases, transferring acyl groups|chr4:9951322-9953689 REVERSE LENGTH=434	GO:0006506	GPI anchor biosynthetic process	GO:0016746	transferase activity, transferring acyl groups	GO:0005739 GO:0005789 GO:0016021	endoplasmic reticulum membrane; "integral to membrane"; "mitochondrion"	KOG0411	Uncharacterized_membrane_protein
Glyma.08G280600	AT5G65420.1|Symbols:CYCD4;1|CYCLIN D4;1|chr5:26141592-26143750 REVERSE LENGTH=308	GO:0000278 GO:0009744 GO:0010089 GO:0010440 GO:0042023 GO:0044036 GO:0045736 GO:0051726	DNA endoreduplication; "cell wall macromolecule metabolic process"; "mitotic cell cycle"; "negative regulation of cyclin-dependent protein serine/threonine kinase activity"; "regulation of cell cycle"; "response to sucrose stimulus"; "stomatal lineage progression"; "xylem development"	GO:0005515 GO:0016538	cyclin-dependent protein serine/threonine kinase regulator activity; "protein binding"	GO:0005634	nucleus	KOG0656	G1/S-specific_cyclin_D
Glyma.08G319900	AT4G26860.1|Symbols:|Predicted pyridoxal phosphate-dependent enzyme, YBL036C type|chr4:13503291-13504693 REVERSE LENGTH=244	GO:0006744 GO:0008150 GO:0010264	biological process; "myo-inositol hexakisphosphate biosynthetic process"; "ubiquinone biosynthetic process"	GO:0030170	pyridoxal phosphate binding	NA	NA	KOG3157	Proline_synthetase_co-transcribed_protein
Glyma.08G323300	AT4G26900.1|Symbols:AT-HF, HISN4|HIS HF|chr4:13515514-13519608 FORWARD LENGTH=592	GO:0000105 GO:0008152 GO:0009220	histidine biosynthetic process; "metabolic process"; "pyrimidine ribonucleotide biosynthetic process"	GO:0000107 GO:0003824 GO:0016763 GO:0016833	catalytic activity; "imidazoleglycerol-phosphate synthase activity"; "oxo-acid-lyase activity"; "transferase activity, transferring pentosyl groups"	GO:0005737 GO:0009507 GO:0009536 GO:0009570	chloroplast; "chloroplast stroma"; "cytoplasm"; "plastid"	NA	NA
Glyma.08G363800	AT3G02520.1|Symbols:GRF7, GF14 NU|general regulatory factor 7|chr3:526800-527915 REVERSE LENGTH=265	GO:0006486 GO:0006888 GO:0009407 GO:0043090	ER to Golgi vesicle-mediated transport; "amino acid import"; "protein glycosylation"; "toxin catabolic process"	GO:0019904 GO:0045309	protein domain specific binding; "protein phosphorylated amino acid binding"	GO:0005635 GO:0005737 GO:0005794 GO:0005886 GO:0009506 GO:0009507 GO:0009570	Golgi apparatus; "chloroplast"; "chloroplast stroma"; "cytoplasm"; "nuclear envelope"; "plasma membrane"; "plasmodesma"	KOG0841	Multifunctional_chaperone_(14-3-3_family)
Glyma.08G365100	AT3G02550.1|Symbols:LBD41|LOB domain-containing protein 41|chr3:536747-537650 REVERSE LENGTH=263	GO:0001666 GO:0006355 GO:0009862 GO:0010310	regulation of hydrogen peroxide metabolic process; "regulation of transcription, DNA-dependent"; "response to hypoxia"; "systemic acquired resistance, salicylic acid mediated signaling pathway"	NA	NA	GO:0005634	nucleus	NA	NA
Glyma.09G042300	AT3G16730.1|Symbols:|CONTAINS InterPro DOMAIN/s: Non-SMC condensin II complex, subunit H2-like (InterPro:IPR009378); Has 249 Blast hits to 211 proteins in 82 species: Archae - 0; Bacteria - 0; Metazoa - 145; Fungi - 8; Plants - 30; Viruses - 0; Other Eukaryotes - 66 (source: NCBI BLink).|chr3:5695633-5698863 REVERSE LENGTH=683	GO:0045739 GO:2001022	positive regulation of DNA repair; "positive regulation of response to DNA damage stimulus"	NA	NA	GO:0000793 GO:0005634 GO:0005730	condensed chromosome; "nucleolus"; "nucleus"	KOG2359	Uncharacterized_conserved_protein
Glyma.09G075500	AT5G46270.1|Symbols:|Disease resistance protein (TIR-NBS-LRR class) family|chr5:18764833-18769090 REVERSE LENGTH=1139	GO:0006952 GO:0007165	defense response; "signal transduction"	GO:0000166 GO:0017111 GO:0043531	ADP binding; "nucleoside-triphosphatase activity"; "nucleotide binding"	GO:0005622	intracellular	KOG4658	Apoptotic_ATPase
Glyma.09G117600	AT1G30110.2|Symbols:NUDX25|nudix hydrolase homolog 25|chr1:10582700-10583821 FORWARD LENGTH=175	GO:0006753 GO:0006857 GO:0015967 GO:0019243	diadenosine tetraphosphate catabolic process; "methylglyoxal catabolic process to D-lactate"; "nucleoside phosphate metabolic process"; "oligopeptide transport"	GO:0004081 GO:0008893	bis(5'-nucleosyl)-tetraphosphatase (asymmetrical) activity; "guanosine-3',5'-bis(diphosphate) 3'-diphosphatase activity"	GO:0009507	chloroplast	KOG2839	Diadenosine_and_diphosphoinositol_polyphosphate_phosphohydrolase
Glyma.09G127200	AT3G16520.3|Symbols:UGT88A1|UDP-glucosyl transferase 88A1|chr3:5619355-5620833 REVERSE LENGTH=462	GO:0008152	metabolic process	GO:0008194 GO:0016757 GO:0016758 GO:0080043 GO:0080044 GO:0080045 GO:0080046	UDP-glycosyltransferase activity; "quercetin 3'-O-glucosyltransferase activity"; "quercetin 3-O-glucosyltransferase activity"; "quercetin 4'-O-glucosyltransferase activity"; "quercetin 7-O-glucosyltransferase activity"; "transferase activity, transferring glycosyl groups"; "transferase activity, transferring hexosyl groups"	GO:0005634 GO:0005829	cytosol; "nucleus"	KOG1192	UDP-glucuronosyl_and_UDP-glucosyl_transferase
Glyma.09G176900	AT3G17980.1|Symbols:|Calcium-dependent lipid-binding (CaLB domain) family protein|chr3:6152417-6153115 FORWARD LENGTH=177	GO:0008150	biological process	GO:0003674	molecular function	NA	NA	KOG1030	Predicted_Ca2+-dependent_phospholipid-binding_protein
Glyma.09G212800	AT1G31880.1|Symbols:NLM9, BRX|DZC (Disease resistance/zinc finger/chromosome condensation-like region) domain containing protein|chr1:11447804-11450053 FORWARD LENGTH=344	GO:0009734 GO:0009736 GO:0009737 GO:0048364 GO:0048527	auxin mediated signaling pathway; "cytokinin mediated signaling pathway"; "lateral root development"; "response to abscisic acid stimulus"; "root development"	GO:0015250 GO:0042802	identical protein binding; "water channel activity"	GO:0005634	nucleus	NA	NA
Glyma.09G223600	AT1G64860.1|Symbols:SIGA, SIG1, SIG2, SIGB, RPOD1|sigma factor A|chr1:24098497-24100746 FORWARD LENGTH=502	GO:0006352 GO:0006355 GO:0006833 GO:0009651 GO:0009750 GO:0071461 GO:0071482 GO:0080005 GO:2001141	DNA-dependent transcription, initiation; "cellular response to light stimulus"; "cellular response to redox state"; "photosystem stoichiometry adjustment"; "regulation of RNA biosynthetic process"; "regulation of transcription, DNA-dependent"; "response to fructose stimulus"; "response to salt stress"; "water transport"	GO:0001053 GO:0003677 GO:0003700 GO:0003899 GO:0005515 GO:0016987	DNA-directed RNA polymerase activity; "DNA binding"; "plastid sigma factor activity"; "protein binding"; "sequence-specific DNA binding transcription factor activity"; "sigma factor activity"	GO:0009507	chloroplast	NA	NA
Glyma.09G262900	AT4G00570.1|Symbols:NAD-ME2|NAD-dependent malic enzyme 2|chr4:242817-246522 REVERSE LENGTH=607	GO:0006108 GO:0055114	malate metabolic process; "oxidation-reduction process"	GO:0004470 GO:0004471 GO:0005515 GO:0005524 GO:0008270 GO:0016652 GO:0042803 GO:0050897	ATP binding; "cobalt ion binding"; "malate dehydrogenase (decarboxylating) activity"; "malic enzyme activity"; "oxidoreductase activity, acting on NAD(P)H, NAD(P) as acceptor"; "protein binding"; "protein homodimerization activity"; "zinc ion binding"	GO:0005739 GO:0009507	chloroplast; "mitochondrion"	KOG1257	NADP+-dependent_malic_enzyme
Glyma.10G010800	AT2G47240.2|Symbols:LACS1|AMP-dependent synthetase and ligase family protein|chr2:19393835-19397616 FORWARD LENGTH=660	GO:0001676 GO:0006631 GO:0006633 GO:0009627 GO:0010025 GO:0010103 GO:0010143 GO:0034976	cutin biosynthetic process; "fatty acid biosynthetic process"; "fatty acid metabolic process"; "long-chain fatty acid metabolic process"; "response to endoplasmic reticulum stress"; "stomatal complex morphogenesis"; "systemic acquired resistance"; "wax biosynthetic process"	GO:0003824 GO:0004467 GO:0031957	catalytic activity; "long-chain fatty acid-CoA ligase activity"; "very long-chain fatty acid-CoA ligase activity"	GO:0005634 GO:0005783	endoplasmic reticulum; "nucleus"	KOG1256	Long-chain_acyl-CoA_synthetases_(AMP-forming)
Glyma.10G060800	AT1G20030.1|Symbols:|Pathogenesis-related thaumatin superfamily protein|chr1:6945850-6947017 FORWARD LENGTH=299	GO:0051707	response to other organism	GO:0003674	molecular function	GO:0005576 GO:0031225	anchored to membrane; "extracellular region"	NA	NA
Glyma.10G061800	AT1G20030.1|Symbols:|Pathogenesis-related thaumatin superfamily protein|chr1:6945850-6947017 FORWARD LENGTH=299	GO:0051707	response to other organism	GO:0003674	molecular function	GO:0005576 GO:0031225	anchored to membrane; "extracellular region"	NA	NA
Glyma.10G106700	AT1G66840.1|Symbols:PMI2, WEB2|Plant protein of unknown function (DUF827)|chr1:24933998-24936116 REVERSE LENGTH=607	GO:0009637 GO:0009903 GO:0009904	chloroplast accumulation movement; "chloroplast avoidance movement"; "response to blue light"	GO:0005515	protein binding	GO:0005829	cytosol	NA	NA
Glyma.10G116500	AT5G13610.1|Symbols:|Protein of unknown function (DUF155)|chr5:4383073-4384808 FORWARD LENGTH=402	GO:0008150	biological process	GO:0003674	molecular function	GO:0005737 GO:0005739	cytoplasm; "mitochondrion"	KOG2861	Uncharacterized_conserved_protein
Glyma.10G160400	AT3G04910.1|Symbols:WNK1, ZIK4, ATWNK1|with no lysine (K) kinase 1|chr3:1355084-1358057 FORWARD LENGTH=700	GO:0006468 GO:0007623	circadian rhythm; "protein phosphorylation"	GO:0004672 GO:0004674 GO:0004713 GO:0005524 GO:0016301 GO:0016772	ATP binding; "kinase activity"; "protein kinase activity"; "protein serine/threonine kinase activity"; "protein tyrosine kinase activity"; "transferase activity, transferring phosphorus-containing groups"	GO:0005634 GO:0016020	membrane; "nucleus"	KOG0584	Serine/threonine_protein_kinase
Glyma.10G197900	AT1G20510.1|Symbols:OPCL1|OPC-8:0 CoA ligase1|chr1:7103645-7105856 REVERSE LENGTH=546	GO:0008152 GO:0009611 GO:0009620 GO:0009695 GO:0009698 GO:0009753 GO:0010200	jasmonic acid biosynthetic process; "metabolic process"; "phenylpropanoid metabolic process"; "response to chitin"; "response to fungus"; "response to jasmonic acid stimulus"; "response to wounding"	GO:0003824 GO:0016207	4-coumarate-CoA ligase activity; "catalytic activity"	GO:0005777 GO:0009507	chloroplast; "peroxisome"	KOG1176	Acyl-CoA_synthetase
Glyma.10G202800	AT3G22430.1|Symbols:|CONTAINS InterPro DOMAIN/s: Domain of unknown function XS (InterPro:IPR005380); BEST Arabidopsis thaliana protein match is: XS domain-containing protein / XS zinc finger domain-containing protein-related (TAIR:AT5G23570.1); Has 565 Blast hits to 510 proteins in 121 species: Archae - 2; Bacteria - 90; Metazoa - 191; Fungi - 32; Plants - 51; Viruses - 4; Other Eukaryotes - 195 …	GO:0008150	biological process	GO:0003674	molecular function	GO:0005737	cytoplasm	NA	NA
Glyma.10G206400	AT3G13540.1|Symbols:ATMYB5, MYB5|myb domain protein 5|chr3:4420239-4421443 FORWARD LENGTH=249	GO:0006355 GO:0009845 GO:0010026 GO:0010090 GO:0010214 GO:0010468 GO:0048354	mucilage biosynthetic process involved in seed coat development; "regulation of gene expression"; "regulation of transcription, DNA-dependent"; "seed coat development"; "seed germination"; "trichome differentiation"; "trichome morphogenesis"	GO:0003677 GO:0003700	DNA binding; "sequence-specific DNA binding transcription factor activity"	GO:0005634	nucleus	KOG0048	Transcription_factor,_Myb_superfamily
Glyma.10G214500	NA	NA	NA	NA	NA	NA	NA	NA	NA
Glyma.10G220300	AT5G36140.1|Symbols:CYP716A2|cytochrome P450, family 716, subfamily A, polypeptide 2|chr5:14212212-14213259 REVERSE LENGTH=318	GO:0006569 GO:0009684 GO:0055114	indoleacetic acid biosynthetic process; "oxidation-reduction process"; "tryptophan catabolic process"	GO:0005506 GO:0009055 GO:0016705 GO:0020037	electron carrier activity; "heme binding"; "iron ion binding"; "oxidoreductase activity, acting on paired donors, with incorporation or reduction of molecular oxygen"	NA	NA	NA	NA
Glyma.10G224000	AT1G43620.3|Symbols:UGT80B1|UDP-Glycosyltransferase superfamily protein|chr1:16425654-16429500 REVERSE LENGTH=615	GO:0005975 GO:0008152 GO:0009813 GO:0009845 GO:0010214 GO:0016125 GO:0030259	carbohydrate metabolic process; "flavonoid biosynthetic process"; "lipid glycosylation"; "metabolic process"; "seed coat development"; "seed germination"; "sterol metabolic process"	GO:0016757 GO:0016758 GO:0016906	sterol 3-beta-glucosyltransferase activity; "transferase activity, transferring glycosyl groups"; "transferase activity, transferring hexosyl groups"	GO:0005634 GO:0005773 GO:0005774	nucleus; "vacuolar membrane"; "vacuole"	KOG3058	Uncharacterized_conserved_protein
Glyma.10G236900	AT3G48880.2|Symbols:|RNI-like superfamily protein|chr3:18127873-18129008 FORWARD LENGTH=309	GO:0008150	biological process	GO:0003674	molecular function	GO:0005634	nucleus	NA	NA
Glyma.10G242600	AT3G22890.1|Symbols:APS1|ATP sulfurylase 1|chr3:8112837-8114734 FORWARD LENGTH=463	GO:0000103 GO:0001887 GO:0006094 GO:0006096 GO:0006569 GO:0006833 GO:0006972 GO:0007030 GO:0009266 GO:0009651 GO:0009684 GO:0019761 GO:0042742 GO:0046686	Golgi organization; "defense response to bacterium"; "gluconeogenesis"; "glucosinolate biosynthetic process"; "glycolysis"; "hyperosmotic response"; "indoleacetic acid biosynthetic process"; "response to cadmium ion"; "response to salt stress"; "response to temperature stimulus"; "selenium compound metabolic process"; "sulfate assimilation"; "tryptophan catabolic process"; "water transport"	GO:0004781	sulfate adenylyltransferase (ATP) activity	GO:0005886 GO:0009507 GO:0009570	chloroplast; "chloroplast stroma"; "plasma membrane"	KOG0636	ATP_sulfurylase_(sulfate_adenylyltransferase)
Glyma.10G243900	AT1G04200.1|Symbols:|FUNCTIONS IN: molecular_function unknown; INVOLVED IN: N-terminal protein myristoylation; LOCATED IN: cellular_component unknown; EXPRESSED IN: 22 plant structures; EXPRESSED DURING: 13 growth stages; CONTAINS InterPro DOMAIN/s: Dymeclin (InterPro:IPR019142); Has 395 Blast hits to 389 proteins in 117 species: Archae - 0; Bacteria - 0; Metazoa - 262; Fungi - 21; Plants - 68; V…	GO:0006499 GO:0008284	N-terminal protein myristoylation; "positive regulation of cell proliferation"	GO:0003674	molecular function	GO:0005634	nucleus	KOG2225	Proteins_containing_regions_of_low-complexity
Glyma.10G247000	AT3G22550.1|Symbols:|Protein of unknown function (DUF581)|chr3:7991827-7992805 REVERSE LENGTH=267	NA	NA	GO:0003674	molecular function	GO:0005634	nucleus	NA	NA
Glyma.10G255600	AT1G23780.1|Symbols:|F-box family protein|chr1:8407053-8408480 REVERSE LENGTH=475	GO:0006635 GO:0016558	fatty acid beta-oxidation; "protein import into peroxisome matrix"	NA	NA	GO:0005739	mitochondrion	NA	NA
Glyma.11G001300	AT3G43740.1|Symbols:|Leucine-rich repeat (LRR) family protein|chr3:15644127-15645446 FORWARD LENGTH=218	GO:0007165	signal transduction	NA	NA	GO:0005886	plasma membrane	NA	NA
Glyma.11G063600	AT4G36830.1|Symbols:HOS3-1|GNS1/SUR4 membrane protein family|chr4:17349511-17350380 FORWARD LENGTH=289	GO:0008150	biological process	GO:0003674	molecular function	GO:0005739 GO:0016021	integral to membrane; "mitochondrion"	KOG3071	Fatty_acyl-CoA_elongase/Polyunsaturated_fatty_acid_specific_elongation_enzyme
Glyma.11G084200	AT5G66030.1|Symbols:ATGRIP, GRIP|Golgi-localized GRIP domain-containing protein|chr5:26405133-26409888 REVERSE LENGTH=788	GO:0000278 GO:0006396 GO:0009630 GO:0030244 GO:0048193	Golgi vesicle transport; "RNA processing"; "cellulose biosynthetic process"; "gravitropism"; "mitotic cell cycle"	GO:0005515	protein binding	GO:0005737 GO:0005794 GO:0005802	Golgi apparatus; "cytoplasm"; "trans-Golgi network"	KOG0978	E3_ubiquitin_ligase_involved_in_syntaxin_degradation
Glyma.11G110600	AT1G30610.2|Symbols:EMB2279|pentatricopeptide (PPR) repeat-containing protein|chr1:10846676-10850517 FORWARD LENGTH=978	GO:0009793 GO:0010098	embryo development ending in seed dormancy; "suspensor development"	NA	NA	GO:0009507	chloroplast	NA	NA
Glyma.11G129900	AT2G44480.1|Symbols:BGLU17|beta glucosidase 17|chr2:18359780-18363001 FORWARD LENGTH=517	GO:0005975	carbohydrate metabolic process	GO:0003824 GO:0004553 GO:0043169	catalytic activity; "cation binding"; "hydrolase activity, hydrolyzing O-glycosyl compounds"	GO:0005576	extracellular region	KOG0626	Beta-glucosidase,_lactase_phlorizinhydrolase,_and_related_proteins
Glyma.11G147100	AT5G60580.3|Symbols:|RING/U-box superfamily protein|chr5:24354298-24356706 FORWARD LENGTH=487	GO:0008150	biological process	GO:0008270	zinc ion binding	GO:0005737	cytoplasm	NA	NA
Glyma.11G154100	AT3G07940.1|Symbols:|Calcium-dependent ARF-type GTPase activating protein family|chr3:2529542-2531368 FORWARD LENGTH=385	GO:0032312	regulation of ARF GTPase activity	GO:0008060 GO:0008270	ARF GTPase activator activity; "zinc ion binding"	GO:0005634	nucleus	KOG1030	Predicted_Ca2+-dependent_phospholipid-binding_protein
Glyma.11G188300	AT5G22580.1|Symbols:|Stress responsive A/B Barrel Domain|chr5:7502709-7503137 FORWARD LENGTH=111	GO:0008150	biological process	GO:0003674	molecular function	GO:0009507	chloroplast	NA	NA
Glyma.11G190000	AT5G22760.1|Symbols:|PHD finger family protein|chr5:7571635-7577662 FORWARD LENGTH=1566	GO:0006355 GO:0009630	gravitropism; "regulation of transcription, DNA-dependent"	GO:0003677 GO:0008270	DNA binding; "zinc ion binding"	GO:0005634	nucleus	KOG1473	Nucleosome_remodeling_factor,_subunit_NURF301/BPTF
Glyma.11G205400	AT1G70530.1|Symbols:CRK3|cysteine-rich RLK (RECEPTOR-like protein kinase) 3|chr1:26588750-26591379 REVERSE LENGTH=646	GO:0006468 GO:0009627 GO:0031347	protein phosphorylation; "regulation of defense response"; "systemic acquired resistance"	GO:0004672 GO:0004674 GO:0005524 GO:0016301 GO:0016772	ATP binding; "kinase activity"; "protein kinase activity"; "protein serine/threonine kinase activity"; "transferase activity, transferring phosphorus-containing groups"	GO:0005576 GO:0005886	extracellular region; "plasma membrane"	KOG0580	Serine/threonine_protein_kinase
Glyma.11G216000	AT1G66250.1|Symbols:|O-Glycosyl hydrolases family 17 protein|chr1:24693063-24695416 FORWARD LENGTH=505	GO:0005975	carbohydrate metabolic process	GO:0003824 GO:0004553 GO:0043169	catalytic activity; "cation binding"; "hydrolase activity, hydrolyzing O-glycosyl compounds"	GO:0005886 GO:0031225 GO:0046658	anchored to membrane; "anchored to plasma membrane"; "plasma membrane"	NA	NA
Glyma.11G238400	AT5G10180.1|Symbols:AST68, SULTR2;1|slufate transporter 2;1|chr5:3193225-3196818 FORWARD LENGTH=677	GO:0006810 GO:0008272 GO:0009684 GO:0019344 GO:0019761 GO:0030003 GO:0055085 GO:0070838	cellular cation homeostasis; "cysteine biosynthetic process"; "divalent metal ion transport"; "glucosinolate biosynthetic process"; "indoleacetic acid biosynthetic process"; "sulfate transport"; "transmembrane transport"; "transport"	GO:0005215 GO:0008271 GO:0015116	secondary active sulfate transmembrane transporter activity; "sulfate transmembrane transporter activity"; "transporter activity"	GO:0016020 GO:0016021	integral to membrane; "membrane"	KOG0236	Sulfate/bicarbonate/oxalate_exchanger_SAT-1_and_related_transporters_(SLC26_family)
Glyma.12G045600	AT4G34320.1|Symbols:|Protein of unknown function (DUF677)|chr4:16422436-16423824 FORWARD LENGTH=374	GO:0006499	N-terminal protein myristoylation	GO:0003674	molecular function	GO:0005575	cellular component	NA	NA
Glyma.12G054200	AT2G44480.1|Symbols:BGLU17|beta glucosidase 17|chr2:18359780-18363001 FORWARD LENGTH=517	GO:0005975	carbohydrate metabolic process	GO:0003824 GO:0004553 GO:0043169	catalytic activity; "cation binding"; "hydrolase activity, hydrolyzing O-glycosyl compounds"	GO:0005576	extracellular region	KOG0626	Beta-glucosidase,_lactase_phlorizinhydrolase,_and_related_proteins
Glyma.12G071300	AT5G60410.1|Symbols:ATSIZ1, SIZ1|DNA-binding protein with MIZ/SP-RING zinc finger, PHD-finger and SAP domain|chr5:24295226-24300671 FORWARD LENGTH=873	GO:0009414 GO:0009553 GO:0009787 GO:0009870 GO:0009910 GO:0010113 GO:0010183 GO:0010247 GO:0010286 GO:0010337 GO:0016036 GO:0016049 GO:0016925 GO:0040008 GO:0048481 GO:0048589 GO:0050826 GO:0051301 GO:0090352 GO:2000070	cell division; "cell growth"; "cellular response to phosphate starvation"; "defense response signaling pathway, resistance gene-dependent"; "detection of phosphate ion"; "developmental growth"; "embryo sac development"; "heat acclimation"; "negative regulation of flower development"; "negative regulation of systemic acquired resistance"; "ovule development"; "pollen tube guidance"; "protein sumoy…	GO:0003676 GO:0003677 GO:0005515 GO:0008270 GO:0019789	DNA binding; "SUMO ligase activity"; "nucleic acid binding"; "protein binding"; "zinc ion binding"	GO:0005634	nucleus	KOG2169	Zn-finger_transcription_factor
Glyma.12G135300	AT3G28345.1|Symbols:|ABC transporter family protein|chr3:10593921-10598775 REVERSE LENGTH=1240	GO:0006200 GO:0006810 GO:0010048 GO:0010315 GO:0010540 GO:0010541 GO:0043481 GO:0048440 GO:0055085	ATP catabolic process; "acropetal auxin transport"; "anthocyanin accumulation in tissues in response to UV light"; "auxin efflux"; "basipetal auxin transport"; "carpel development"; "transmembrane transport"; "transport"; "vernalization response"	GO:0000166 GO:0005524 GO:0016887 GO:0017111 GO:0042626	ATP binding; "ATPase activity"; "ATPase activity, coupled to transmembrane movement of substances"; "nucleoside-triphosphatase activity"; "nucleotide binding"	GO:0005886 GO:0016021	integral to membrane; "plasma membrane"	KOG0055	Multidrug/pheromone_exporter,_ABC_superfamily
Glyma.12G194500	AT5G20570.1|Symbols:ROC1, RBX1, HRT1, ATRBX1|RING-box 1|chr5:6956905-6958221 REVERSE LENGTH=118	GO:0006511 GO:0009733 GO:0009853 GO:0016567 GO:0016925 GO:0042023 GO:0042752 GO:0043161 GO:0043248 GO:0051510 GO:0051788 GO:0080129	DNA endoreduplication; "photorespiration"; "proteasomal ubiquitin-dependent protein catabolic process"; "proteasome assembly"; "proteasome core complex assembly"; "protein sumoylation"; "protein ubiquitination"; "regulation of circadian rhythm"; "regulation of unidimensional cell growth"; "response to auxin stimulus"; "response to misfolded protein"; "ubiquitin-dependent protein catabolic process"	GO:0005515 GO:0008270	protein binding; "zinc ion binding"	GO:0005634 GO:0019005 GO:0031463	Cul3-RING ubiquitin ligase complex; "SCF ubiquitin ligase complex"; "nucleus"	KOG2930	SCF_ubiquitin_ligase,_Rbx1_component
Glyma.12G231700	AT3G14830.2|Symbols:|unknown protein; FUNCTIONS IN: molecular_function unknown; INVOLVED IN: biological_process unknown; LOCATED IN: cellular_component unknown; BEST Arabidopsis thaliana protein match is: unknown protein (TAIR:AT1G53450.2); Has 35333 Blast hits to 34131 proteins in 2444 species: Archae - 798; Bacteria - 22429; Metazoa - 974; Fungi - 991; Plants - 531; Viruses - 0; Other Eukaryote…	GO:0008150	biological process	GO:0003674	molecular function	GO:0005739	mitochondrion	NA	NA
Glyma.13G003200	AT5G42050.1|Symbols:|DCD (Development and Cell Death) domain protein|chr5:16815630-16816932 FORWARD LENGTH=349	GO:0000165 GO:0006499 GO:0006612 GO:0007154 GO:0009409 GO:0009738 GO:0009862 GO:0009867 GO:0010363 GO:0030968 GO:0031348 GO:0043069 GO:0050832	MAPK cascade; "N-terminal protein myristoylation"; "abscisic acid mediated signaling pathway"; "cell communication"; "defense response to fungus"; "endoplasmic reticulum unfolded protein response"; "jasmonic acid mediated signaling pathway"; "negative regulation of defense response"; "negative regulation of programmed cell death"; "protein targeting to membrane"; "regulation of plant-type hyperse…	GO:0003674	molecular function	GO:0005634	nucleus	NA	NA
Glyma.13G045600	AT1G79020.1|Symbols:|Enhancer of polycomb-like transcription factor protein|chr1:29727282-29730059 REVERSE LENGTH=453	GO:0006355	regulation of transcription, DNA-dependent	GO:0003700	sequence-specific DNA binding transcription factor activity	GO:0005634	nucleus	NA	NA
Glyma.13G087100	AT5G10180.1|Symbols:AST68, SULTR2;1|slufate transporter 2;1|chr5:3193225-3196818 FORWARD LENGTH=677	GO:0006810 GO:0008272 GO:0009684 GO:0019344 GO:0019761 GO:0030003 GO:0055085 GO:0070838	cellular cation homeostasis; "cysteine biosynthetic process"; "divalent metal ion transport"; "glucosinolate biosynthetic process"; "indoleacetic acid biosynthetic process"; "sulfate transport"; "transmembrane transport"; "transport"	GO:0005215 GO:0008271 GO:0015116	secondary active sulfate transmembrane transporter activity; "sulfate transmembrane transporter activity"; "transporter activity"	GO:0016020 GO:0016021	integral to membrane; "membrane"	KOG0236	Sulfate/bicarbonate/oxalate_exchanger_SAT-1_and_related_transporters_(SLC26_family)
Glyma.13G159800	AT3G42170.1|Symbols:|BED zinc finger ;hAT family dimerisation domain|chr3:14321838-14323928 FORWARD LENGTH=696	GO:0009791	post-embryonic development	GO:0003677 GO:0046983	DNA binding; "protein dimerization activity"	GO:0005634 GO:0005829	cytosol; "nucleus"	KOG1121	Tam3-transposase_(Ac_family)
Glyma.13G160000	AT3G42170.1|Symbols:|BED zinc finger ;hAT family dimerisation domain|chr3:14321838-14323928 FORWARD LENGTH=696	GO:0009791	post-embryonic development	GO:0003677 GO:0046983	DNA binding; "protein dimerization activity"	GO:0005634 GO:0005829	cytosol; "nucleus"	KOG1121	Tam3-transposase_(Ac_family)
Glyma.13G212100	AT5G18920.1|Symbols:|Cox19-like CHCH family protein|chr5:6310095-6310623 FORWARD LENGTH=77	GO:0008150	biological process	GO:0003674	molecular function	GO:0005634	nucleus	NA	NA
Glyma.13G214900	AT2G47900.3|Symbols:TLP3|tubby like protein 3|chr2:19611196-19612766 REVERSE LENGTH=407	GO:0006355 GO:0009620 GO:0009651 GO:0042542 GO:0043687 GO:0045893 GO:0071470	cellular response to osmotic stress; "positive regulation of transcription, DNA-dependent"; "post-translational protein modification"; "regulation of transcription, DNA-dependent"; "response to fungus"; "response to hydrogen peroxide"; "response to salt stress"	GO:0003700 GO:0008081	phosphoric diester hydrolase activity; "sequence-specific DNA binding transcription factor activity"	GO:0005634 GO:0005829 GO:0005886 GO:0009536	cytosol; "nucleus"; "plasma membrane"; "plastid"	KOG2502	Tub_family_proteins
Glyma.13G337400	AT1G07530.1|Symbols:SCL14, ATGRAS2, GRAS2|SCARECROW-like 14|chr1:2313828-2316137 REVERSE LENGTH=769	GO:0000956 GO:0006355 GO:0006486 GO:0009410 GO:0045893	nuclear-transcribed mRNA catabolic process; "positive regulation of transcription, DNA-dependent"; "protein glycosylation"; "regulation of transcription, DNA-dependent"; "response to xenobiotic stimulus"	GO:0003700	sequence-specific DNA binding transcription factor activity	GO:0005634 GO:0005829	cytosol; "nucleus"	NA	NA
Glyma.13G360000	AT3G15990.1|Symbols:SULTR3;4|sulfate transporter 3;4|chr3:5427081-5430679 FORWARD LENGTH=653	GO:0006810 GO:0008272 GO:0055085	sulfate transport; "transmembrane transport"; "transport"	GO:0005215 GO:0008271 GO:0015116	secondary active sulfate transmembrane transporter activity; "sulfate transmembrane transporter activity"; "transporter activity"	GO:0009506 GO:0016020 GO:0016021	integral to membrane; "membrane"; "plasmodesma"	KOG0236	Sulfate/bicarbonate/oxalate_exchanger_SAT-1_and_related_transporters_(SLC26_family)
Glyma.14G035100	AT5G13500.3|Symbols:|unknown protein; FUNCTIONS IN: molecular_function unknown; INVOLVED IN: biological_process unknown; LOCATED IN: endomembrane system; EXPRESSED IN: 22 plant structures; EXPRESSED DURING: 13 growth stages; BEST Arabidopsis thaliana protein match is: unknown protein (TAIR:AT5G25265.1); Has 35333 Blast hits to 34131 proteins in 2444 species: Archae - 798; Bacteria - 22429; Metazo…	GO:0008150	biological process	GO:0016757	transferase activity, transferring glycosyl groups	GO:0005768 GO:0005794 GO:0005802	Golgi apparatus; "endosome"; "trans-Golgi network"	NA	NA
Glyma.14G046300	AT3G21630.1|Symbols:CERK1, LYSM RLK1|chitin elicitor receptor kinase 1|chr3:7615543-7618530 REVERSE LENGTH=617	GO:0002679 GO:0002752 GO:0006468 GO:0006612 GO:0006944 GO:0009627 GO:0009697 GO:0009817 GO:0010200 GO:0010363 GO:0030968 GO:0031347 GO:0032491 GO:0032499 GO:0035556 GO:0042742 GO:0043069 GO:0045087 GO:0046777 GO:0071219 GO:0071323	cell surface pattern recognition receptor signaling pathway; "cellular membrane fusion"; "cellular response to chitin"; "cellular response to molecule of bacterial origin"; "defense response to bacterium"; "defense response to fungus, incompatible interaction"; "detection of molecule of fungal origin"; "detection of peptidoglycan"; "endoplasmic reticulum unfolded protein response"; "innate immune…	GO:0004674 GO:0005515 GO:0008061 GO:0016301 GO:0019199 GO:0042803 GO:2001080	chitin binding; "chitosan binding"; "kinase activity"; "protein binding"; "protein homodimerization activity"; "protein serine/threonine kinase activity"; "transmembrane receptor protein kinase activity"	GO:0005576 GO:0005886	extracellular region; "plasma membrane"	NA	NA
Glyma.14G085200	AT5G47820.2|Symbols:FRA1|P-loop containing nucleoside triphosphate hydrolases superfamily protein|chr5:19366505-19372229 FORWARD LENGTH=1035	GO:0000394 GO:0007018 GO:0009086 GO:0010075 GO:0010215	RNA splicing, via endonucleolytic cleavage and ligation; "cellulose microfibril organization"; "methionine biosynthetic process"; "microtubule-based movement"; "regulation of meristem growth"	GO:0003777 GO:0005524	ATP binding; "microtubule motor activity"	GO:0005634 GO:0005737	cytoplasm; "nucleus"	KOG0244	Kinesin-like_protein
Glyma.14G131400	NA	NA	NA	NA	NA	NA	NA	NA	NA
Glyma.14G145000	AT2G40600.1|Symbols:|appr-1-p processing enzyme family protein|chr2:16947012-16948537 REVERSE LENGTH=257	GO:0008150	biological process	GO:0003674	molecular function	GO:0005829	cytosol	KOG2633	Hismacro_and_SEC14_domain-containing_proteins
Glyma.14G169300	AT5G10180.1|Symbols:AST68, SULTR2;1|slufate transporter 2;1|chr5:3193225-3196818 FORWARD LENGTH=677	GO:0006810 GO:0008272 GO:0009684 GO:0019344 GO:0019761 GO:0030003 GO:0055085 GO:0070838	cellular cation homeostasis; "cysteine biosynthetic process"; "divalent metal ion transport"; "glucosinolate biosynthetic process"; "indoleacetic acid biosynthetic process"; "sulfate transport"; "transmembrane transport"; "transport"	GO:0005215 GO:0008271 GO:0015116	secondary active sulfate transmembrane transporter activity; "sulfate transmembrane transporter activity"; "transporter activity"	GO:0016020 GO:0016021	integral to membrane; "membrane"	KOG0236	Sulfate/bicarbonate/oxalate_exchanger_SAT-1_and_related_transporters_(SLC26_family)
Glyma.14G176000	AT5G62730.1|Symbols:|Major facilitator superfamily protein|chr5:25197494-25200033 FORWARD LENGTH=589	GO:0006857	oligopeptide transport	GO:0005215	transporter activity	GO:0005886 GO:0016020	membrane; "plasma membrane"	NA	NA
Glyma.14G198900	AT2G30210.1|Symbols:LAC3|laccase 3|chr2:12887735-12889827 REVERSE LENGTH=570	GO:0046274 GO:0055114	lignin catabolic process; "oxidation-reduction process"	GO:0005507 GO:0016491 GO:0052716	copper ion binding; "hydroquinone:oxygen oxidoreductase activity"; "oxidoreductase activity"	GO:0005576 GO:0048046	apoplast; "extracellular region"	KOG1263	Multicopper_oxidases
Glyma.14G219900	AT4G24200.1|Symbols:|Transcription elongation factor (TFIIS) family protein|chr4:12556927-12559929 REVERSE LENGTH=1000	GO:0006351	transcription, DNA-dependent	GO:0003677	DNA binding	GO:0005634 GO:0005739	mitochondrion; "nucleus"	NA	NA
Glyma.15G014000	AT3G15990.1|Symbols:SULTR3;4|sulfate transporter 3;4|chr3:5427081-5430679 FORWARD LENGTH=653	GO:0006810 GO:0008272 GO:0055085	sulfate transport; "transmembrane transport"; "transport"	GO:0005215 GO:0008271 GO:0015116	secondary active sulfate transmembrane transporter activity; "sulfate transmembrane transporter activity"; "transporter activity"	GO:0009506 GO:0016020 GO:0016021	integral to membrane; "membrane"; "plasmodesma"	KOG0236	Sulfate/bicarbonate/oxalate_exchanger_SAT-1_and_related_transporters_(SLC26_family)
Glyma.15G025200	AT3G13898.1|Symbols:|unknown protein; LOCATED IN: endomembrane system; BEST Arabidopsis thaliana protein match is: unknown protein (TAIR:AT5G10310.1).|chr3:4584011-4584334 FORWARD LENGTH=107	NA	NA	NA	NA	GO:0005634	nucleus	NA	NA
Glyma.15G031400	AT2G44450.1|Symbols:BGLU15|beta glucosidase 15|chr2:18340966-18343744 FORWARD LENGTH=506	GO:0005975 GO:0010359	carbohydrate metabolic process; "regulation of anion channel activity"	GO:0003824 GO:0004553 GO:0043169	catalytic activity; "cation binding"; "hydrolase activity, hydrolyzing O-glycosyl compounds"	GO:0005576 GO:0005618 GO:0005794 GO:0009505 GO:0009506	Golgi apparatus; "cell wall"; "extracellular region"; "plant-type cell wall"; "plasmodesma"	KOG0626	Beta-glucosidase,_lactase_phlorizinhydrolase,_and_related_proteins
Glyma.15G037100	AT1G07530.1|Symbols:SCL14, ATGRAS2, GRAS2|SCARECROW-like 14|chr1:2313828-2316137 REVERSE LENGTH=769	GO:0000956 GO:0006355 GO:0006486 GO:0009410 GO:0045893	nuclear-transcribed mRNA catabolic process; "positive regulation of transcription, DNA-dependent"; "protein glycosylation"; "regulation of transcription, DNA-dependent"; "response to xenobiotic stimulus"	GO:0003700	sequence-specific DNA binding transcription factor activity	GO:0005634 GO:0005829	cytosol; "nucleus"	NA	NA
Glyma.15G048000	AT3G54630.1|Symbols:|CONTAINS InterPro DOMAIN/s: Kinetochore protein Ndc80 (InterPro:IPR005550); Has 24780 Blast hits to 15608 proteins in 1321 species: Archae - 545; Bacteria - 2969; Metazoa - 12597; Fungi - 2181; Plants - 1581; Viruses - 39; Other Eukaryotes - 4868 (source: NCBI BLink).|chr3:20221195-20222901 REVERSE LENGTH=568	GO:0000911 GO:0006260 GO:0006306 GO:0007067 GO:0007129 GO:0007131 GO:0008150 GO:0008283 GO:0010564 GO:0048451 GO:0048453 GO:0051567	DNA methylation; "DNA replication"; "biological process"; "cell proliferation"; "cytokinesis by cell plate formation"; "histone H3-K9 methylation"; "mitosis"; "petal formation"; "reciprocal meiotic recombination"; "regulation of cell cycle process"; "sepal formation"; "synapsis"	GO:0003674	molecular function	GO:0005634	nucleus	KOG0995	Centromere-associated_protein_HEC1
Glyma.15G083700	AT2G42670.2|Symbols:|Protein of unknown function (DUF1637)|chr2:17772004-17773700 REVERSE LENGTH=242	GO:0055114	oxidation-reduction process	GO:0047800	cysteamine dioxygenase activity	GO:0005634	nucleus	KOG4281	Uncharacterized_conserved_protein
Glyma.15G115600	AT5G47530.1|Symbols:|Auxin-responsive family protein|chr5:19281471-19282870 FORWARD LENGTH=395	GO:0007275 GO:0010413 GO:0045492	glucuronoxylan metabolic process; "multicellular organismal development"; "xylan biosynthetic process"	NA	NA	GO:0005886 GO:0016020 GO:0016021	integral to membrane; "membrane"; "plasma membrane"	KOG4293	Predicted_membrane_protein,_contains_DoH_and_Cytochrome_b-561/ferric_reductase_transmembrane_domains
Glyma.15G257000	NA	NA	NA	NA	NA	NA	NA	NA	NA
Glyma.15G265900	AT2G18370.1|Symbols:|Bifunctional inhibitor/lipid-transfer protein/seed storage 2S albumin superfamily protein|chr2:7980687-7981475 FORWARD LENGTH=116	GO:0006869	lipid transport	GO:0008289	lipid binding	GO:0005576	extracellular region	NA	NA
Glyma.15G267000	AT1G10670.4|Symbols:ACLA-1|ATP-citrate lyase A-1|chr1:3535787-3538098 FORWARD LENGTH=423	GO:0000271 GO:0006084 GO:0006085 GO:0006633 GO:0007568 GO:0009825 GO:0009911 GO:0009932 GO:0010025 GO:0010817 GO:0015995 GO:0016117 GO:0019252 GO:0019344 GO:0030244 GO:0043481 GO:0045793 GO:0045995 GO:0048193 GO:0048366 GO:0048767 GO:0071555	Golgi vesicle transport; "acetyl-CoA biosynthetic process"; "acetyl-CoA metabolic process"; "aging"; "anthocyanin accumulation in tissues in response to UV light"; "carotenoid biosynthetic process"; "cell tip growth"; "cell wall organization"; "cellulose biosynthetic process"; "chlorophyll biosynthetic process"; "cysteine biosynthetic process"; "fatty acid biosynthetic process"; "leaf development…	GO:0003878 GO:0005524 GO:0016874	ATP binding; "ATP citrate synthase activity"; "ligase activity"	GO:0005737 GO:0005829 GO:0009346	citrate lyase complex; "cytoplasm"; "cytosol"	KOG1254	ATP-citrate_lyase
Glyma.16G013100	AT3G43240.1|Symbols:|ARID/BRIGHT DNA-binding domain-containing protein|chr3:15210032-15214440 REVERSE LENGTH=747	NA	NA	GO:0003677 GO:0008270	DNA binding; "zinc ion binding"	GO:0005622	intracellular	NA	NA
Glyma.16G040900	AT3G03900.1|Symbols:APK3|adenosine-5'-phosphosulfate (APS) kinase 3|chr3:1002975-1004271 REVERSE LENGTH=208	GO:0000103 GO:0048232	male gamete generation; "sulfate assimilation"	GO:0004020 GO:0005524 GO:0016301 GO:0016772	ATP binding; "adenylylsulfate kinase activity"; "kinase activity"; "transferase activity, transferring phosphorus-containing groups"	GO:0005829 GO:0009507	chloroplast; "cytosol"	KOG0635	Adenosine_5'-phosphosulfate_kinase
Glyma.16G079400	AT3G14470.1|Symbols:|NB-ARC domain-containing disease resistance protein|chr3:4857940-4861104 FORWARD LENGTH=1054	GO:0006952 GO:0009627 GO:0009697	defense response; "salicylic acid biosynthetic process"; "systemic acquired resistance"	GO:0005515 GO:0043531	ADP binding; "protein binding"	GO:0005576	extracellular region	NA	NA
Glyma.16G122800	AT3G01160.1|Symbols:|FUNCTIONS IN: molecular_function unknown; INVOLVED IN: biological_process unknown; LOCATED IN: cytosol, nucleus; EXPRESSED IN: 22 plant structures; EXPRESSED DURING: 13 growth stages; CONTAINS InterPro DOMAIN/s: NUC153 (InterPro:IPR012580); Has 36638 Blast hits to 21323 proteins in 1057 species: Archae - 109; Bacteria - 2369; Metazoa - 13796; Fungi - 4858; Plants - 1657; Viru…	GO:0000741 GO:0008150 GO:0009560	biological process; "embryo sac egg cell differentiation"; "karyogamy"	GO:0003674	molecular function	GO:0005634 GO:0005829	cytosol; "nucleus"	KOG2318	Uncharacterized_conserved_protein
Glyma.17G000600	AT1G05630.1|Symbols:AT5PTASE13, 5PTASE13|Endonuclease/exonuclease/phosphatase family protein|chr1:1682483-1687153 FORWARD LENGTH=1170	GO:0007584 GO:0009611 GO:0009637 GO:0009737 GO:0009743 GO:0009827 GO:0009860 GO:0010087 GO:0010182 GO:0010252 GO:0046854 GO:0046855 GO:0048364	auxin homeostasis; "inositol phosphate dephosphorylation"; "phloem or xylem histogenesis"; "phosphatidylinositol phosphorylation"; "plant-type cell wall modification"; "pollen tube growth"; "response to abscisic acid stimulus"; "response to blue light"; "response to carbohydrate stimulus"; "response to nutrient"; "response to wounding"; "root development"; "sugar mediated signaling pathway"	GO:0052658	inositol-1,4,5-trisphosphate 5-phosphatase activity	GO:0005634 GO:0005737	cytoplasm; "nucleus"	KOG0565	Inositol_polyphosphate_5-phosphatase_and_related_proteins
Glyma.17G013700	NA	NA	NA	NA	NA	NA	NA	NA	NA
Glyma.17G089600	AT5G62790.1|Symbols:DXR, PDE129|1-deoxy-D-xylulose 5-phosphate reductoisomerase|chr5:25214358-25217292 REVERSE LENGTH=477	GO:0000023 GO:0000096 GO:0006098 GO:0006546 GO:0006636 GO:0006655 GO:0006733 GO:0006766 GO:0008299 GO:0008652 GO:0009072 GO:0009106 GO:0009108 GO:0009117 GO:0009416 GO:0009695 GO:0015994 GO:0015995 GO:0016117 GO:0019216 GO:0019252 GO:0019288 GO:0019748 GO:0019760 GO:0019761 GO:0031408 GO:0042744 GO:0043085 GO:0044272 GO:0046686 GO:0055114	aromatic amino acid family metabolic process; "carotenoid biosynthetic process"; "cellular amino acid biosynthetic process"; "chlorophyll biosynthetic process"; "chlorophyll metabolic process"; "coenzyme biosynthetic process"; "glucosinolate biosynthetic process"; "glucosinolate metabolic process"; "glycine catabolic process"; "hydrogen peroxide catabolic process"; "isopentenyl diphosphate biosyn…	GO:0000166 GO:0030604 GO:0046872 GO:0070402	1-deoxy-D-xylulose-5-phosphate reductoisomerase activity; "NADPH binding"; "metal ion binding"; "nucleotide binding"	GO:0009507 GO:0009570	chloroplast; "chloroplast stroma"	NA	NA
Glyma.17G092800	AT5G14920.1|Symbols:|Gibberellin-regulated family protein|chr5:4826598-4827761 FORWARD LENGTH=275	GO:0009651 GO:0009737 GO:0009739 GO:2000377	regulation of reactive oxygen species metabolic process; "response to abscisic acid stimulus"; "response to gibberellin stimulus"; "response to salt stress"	GO:0005515	protein binding	GO:0005886	plasma membrane	NA	NA
Glyma.17G111500	AT3G42170.1|Symbols:|BED zinc finger ;hAT family dimerisation domain|chr3:14321838-14323928 FORWARD LENGTH=696	GO:0009791	post-embryonic development	GO:0003677 GO:0046983	DNA binding; "protein dimerization activity"	GO:0005634 GO:0005829	cytosol; "nucleus"	KOG1121	Tam3-transposase_(Ac_family)
Glyma.17G126400	AT3G48360.1|Symbols:BT2, ATBT2|BTB and TAZ domain protein 2|chr3:17908482-17910471 REVERSE LENGTH=364	GO:0006355 GO:0007623 GO:0009409 GO:0009553 GO:0009555 GO:0009611 GO:0009651 GO:0009733 GO:0009734 GO:0009737 GO:0009738 GO:0009743 GO:0009751 GO:0009753 GO:0010167 GO:0010182 GO:0042542 GO:0051973	abscisic acid mediated signaling pathway; "auxin mediated signaling pathway"; "circadian rhythm"; "embryo sac development"; "pollen development"; "positive regulation of telomerase activity"; "regulation of transcription, DNA-dependent"; "response to abscisic acid stimulus"; "response to auxin stimulus"; "response to carbohydrate stimulus"; "response to cold"; "response to hydrogen peroxide"; "re…	GO:0003700 GO:0003712 GO:0004402 GO:0005515 GO:0005516 GO:0008270	calmodulin binding; "histone acetyltransferase activity"; "protein binding"; "sequence-specific DNA binding transcription factor activity"; "transcription cofactor activity"; "zinc ion binding"	GO:0005634 GO:0005737	cytoplasm; "nucleus"	KOG1778	CREB_binding_protein/P300_and_related_TAZ_Zn-finger_proteins
Glyma.17G135700	NA	NA	NA	NA	NA	NA	NA	NA	NA
Glyma.17G160500	AT5G67580.2|Symbols:TRB2, ATTRB2, TBP3, ATTBP3|Homeodomain-like/winged-helix DNA-binding family protein|chr5:26955843-26957073 REVERSE LENGTH=299	GO:0006334 GO:0009651 GO:0009723 GO:0009733 GO:0009737 GO:0009739 GO:0009751 GO:0009753 GO:0046686	nucleosome assembly; "response to abscisic acid stimulus"; "response to auxin stimulus"; "response to cadmium ion"; "response to ethylene stimulus"; "response to gibberellin stimulus"; "response to jasmonic acid stimulus"; "response to salicylic acid stimulus"; "response to salt stress"	GO:0003677 GO:0003691 GO:0003700 GO:0005515 GO:0042162 GO:0042803 GO:0043047	DNA binding; "double-stranded telomeric DNA binding"; "protein binding"; "protein homodimerization activity"; "sequence-specific DNA binding transcription factor activity"; "single-stranded telomeric DNA binding"; "telomeric DNA binding"	GO:0005634	nucleus	NA	NA
Glyma.17G176200	AT3G50560.1|Symbols:|NAD(P)-binding Rossmann-fold superfamily protein|chr3:18761247-18763835 REVERSE LENGTH=272	GO:0008152	metabolic process	GO:0000166 GO:0016491	nucleotide binding; "oxidoreductase activity"	GO:0005575	cellular component	KOG1014	17_beta-hydroxysteroid_dehydrogenase_type_3,_HSD17B3
Glyma.17G176700	AT2G23440.1|Symbols:|unknown protein; FUNCTIONS IN: molecular_function unknown; INVOLVED IN: biological_process unknown; LOCATED IN: endomembrane system; EXPRESSED IN: root; Has 25 Blast hits to 25 proteins in 6 species: Archae - 0; Bacteria - 0; Metazoa - 0; Fungi - 0; Plants - 25; Viruses - 0; Other Eukaryotes - 0 (source: NCBI BLink).|chr2:9979482-9979730 FORWARD LENGTH=82	GO:0008150	biological process	GO:0003674	molecular function	GO:0005739	mitochondrion	NA	NA
Glyma.17G183400	AT1G29940.1|Symbols:NRPA2|nuclear RNA polymerase A2|chr1:10479322-10486670 REVERSE LENGTH=1178	GO:0006351	transcription, DNA-dependent	GO:0003677 GO:0003899 GO:0032549	DNA-directed RNA polymerase activity; "DNA binding"; "ribonucleoside binding"	GO:0005634 GO:0005829 GO:0009507	chloroplast; "cytosol"; "nucleus"	KOG0216	RNA_polymerase_I,_second_largest_subunit
Glyma.17G200500	AT5G53045.1|Symbols:|unknown protein; Has 122 Blast hits to 122 proteins in 57 species: Archae - 0; Bacteria - 0; Metazoa - 46; Fungi - 30; Plants - 41; Viruses - 0; Other Eukaryotes - 5 (source: NCBI BLink).|chr5:21508603-21509538 REVERSE LENGTH=96	GO:0008150	biological process	GO:0003674	molecular function	GO:0005634	nucleus	NA	NA
Glyma.17G202600	AT5G11460.1|Symbols:|Protein of unknown function (DUF581)|chr5:3657064-3658388 REVERSE LENGTH=344	GO:0008150	biological process	GO:0003674	molecular function	GO:0005575	cellular component	NA	NA
Glyma.17G213000	AT1G80490.2|Symbols:TPR1|TOPLESS-related 1|chr1:30261094-30266446 REVERSE LENGTH=1120	GO:0010072	primary shoot apical meristem specification	GO:0005515	protein binding	GO:0005634 GO:0005829	cytosol; "nucleus"	NA	NA
Glyma.17G228300	AT5G11910.1|Symbols:|alpha/beta-Hydrolases superfamily protein|chr5:3836560-3838182 REVERSE LENGTH=297	NA	NA	GO:0003824	catalytic activity	GO:0005634 GO:0005777	nucleus; "peroxisome"	KOG4667	Predicted_esterase
Glyma.17G258900	AT4G24200.1|Symbols:|Transcription elongation factor (TFIIS) family protein|chr4:12556927-12559929 REVERSE LENGTH=1000	GO:0006351	transcription, DNA-dependent	GO:0003677	DNA binding	GO:0005634 GO:0005739	mitochondrion; "nucleus"	NA	NA
Glyma.18G019000	AT5G10180.1|Symbols:AST68, SULTR2;1|slufate transporter 2;1|chr5:3193225-3196818 FORWARD LENGTH=677	GO:0006810 GO:0008272 GO:0009684 GO:0019344 GO:0019761 GO:0030003 GO:0055085 GO:0070838	cellular cation homeostasis; "cysteine biosynthetic process"; "divalent metal ion transport"; "glucosinolate biosynthetic process"; "indoleacetic acid biosynthetic process"; "sulfate transport"; "transmembrane transport"; "transport"	GO:0005215 GO:0008271 GO:0015116	secondary active sulfate transmembrane transporter activity; "sulfate transmembrane transporter activity"; "transporter activity"	GO:0016020 GO:0016021	integral to membrane; "membrane"	KOG0236	Sulfate/bicarbonate/oxalate_exchanger_SAT-1_and_related_transporters_(SLC26_family)
Glyma.18G026500	AT5G05600.1|Symbols:|2-oxoglutarate (2OG) and Fe(II)-dependent oxygenase superfamily protein|chr5:1672266-1674602 FORWARD LENGTH=371	GO:0009611 GO:0009620 GO:0009695 GO:0009753 GO:0009867 GO:0055114 GO:0080167	jasmonic acid biosynthetic process; "jasmonic acid mediated signaling pathway"; "oxidation-reduction process"; "response to fungus"; "response to jasmonic acid stimulus"; "response to karrikin"; "response to wounding"	GO:0005506 GO:0016491 GO:0016706	iron ion binding; "oxidoreductase activity"; "oxidoreductase activity, acting on paired donors, with incorporation or reduction of molecular oxygen, 2-oxoglutarate as one donor, and incorporation of one atom each of oxygen into both donors"	GO:0005737	cytoplasm	KOG0143	Iron/ascorbate_family_oxidoreductases
Glyma.18G099900	AT4G31050.1|Symbols:|Biotin/lipoate A/B protein ligase family|chr4:15114345-15115443 FORWARD LENGTH=278	GO:0006464 GO:0009107 GO:0019243	cellular protein modification process; "lipoate biosynthetic process"; "methylglyoxal catabolic process to D-lactate"	GO:0003824 GO:0016415 GO:0017118	catalytic activity; "lipoyltransferase activity"; "octanoyltransferase activity"	GO:0005737 GO:0009507	chloroplast; "cytoplasm"	KOG0325	Lipoyltransferase
Glyma.18G165100	NA	NA	NA	NA	NA	NA	NA	NA	NA
Glyma.18G168900	AT5G10180.1|Symbols:AST68, SULTR2;1|slufate transporter 2;1|chr5:3193225-3196818 FORWARD LENGTH=677	GO:0006810 GO:0008272 GO:0009684 GO:0019344 GO:0019761 GO:0030003 GO:0055085 GO:0070838	cellular cation homeostasis; "cysteine biosynthetic process"; "divalent metal ion transport"; "glucosinolate biosynthetic process"; "indoleacetic acid biosynthetic process"; "sulfate transport"; "transmembrane transport"; "transport"	GO:0005215 GO:0008271 GO:0015116	secondary active sulfate transmembrane transporter activity; "sulfate transmembrane transporter activity"; "transporter activity"	GO:0016020 GO:0016021	integral to membrane; "membrane"	NA	NA
Glyma.18G194000	NA	NA	NA	NA	NA	NA	NA	NA	NA
Glyma.18G196300	AT3G09085.1|Symbols:|Protein of unknown function (DUF962)|chr3:2782238-2782576 FORWARD LENGTH=112	GO:0008150	biological process	GO:0003674	molecular function	GO:0005739	mitochondrion	NA	NA
Glyma.19G071700	AT5G02740.1|Symbols:|Ribosomal protein S24e family protein|chr5:616517-618267 FORWARD LENGTH=228	GO:0008150	biological process	GO:0000166	nucleotide binding	GO:0005739 GO:0009507	chloroplast; "mitochondrion"	NA	NA
Glyma.19G081900	NA	NA	NA	NA	NA	NA	NA	NA	NA
Glyma.19G112200	AT3G03900.1|Symbols:APK3|adenosine-5'-phosphosulfate (APS) kinase 3|chr3:1002975-1004271 REVERSE LENGTH=208	GO:0000103 GO:0048232	male gamete generation; "sulfate assimilation"	GO:0004020 GO:0005524 GO:0016301 GO:0016772	ATP binding; "adenylylsulfate kinase activity"; "kinase activity"; "transferase activity, transferring phosphorus-containing groups"	GO:0005829 GO:0009507	chloroplast; "cytosol"	KOG0635	Adenosine_5'-phosphosulfate_kinase
Glyma.19G130200	AT3G12250.2|Symbols:TGA6, BZIP45|TGACG motif-binding factor 6|chr3:3906351-3908583 FORWARD LENGTH=330	GO:0006355 GO:0009410 GO:0009617 GO:0009627 GO:0009862 GO:0030968	endoplasmic reticulum unfolded protein response; "regulation of transcription, DNA-dependent"; "response to bacterium"; "response to xenobiotic stimulus"; "systemic acquired resistance"; "systemic acquired resistance, salicylic acid mediated signaling pathway"	GO:0003677 GO:0003700 GO:0005515	DNA binding; "protein binding"; "sequence-specific DNA binding transcription factor activity"	GO:0005634	nucleus	NA	NA
Glyma.19G136000	AT3G57300.1|Symbols:INO80, ATINO80|INO80 ortholog|chr3:21199612-21207635 FORWARD LENGTH=1507	GO:0000956 GO:0006306 GO:0006342 GO:0006346 GO:0006355 GO:0007267 GO:0009616 GO:0009630 GO:0010048 GO:0010267 GO:0016246 GO:0016444 GO:0035196 GO:0045739	DNA methylation; "RNA interference"; "cell-cell signaling"; "chromatin silencing"; "gravitropism"; "methylation-dependent chromatin silencing"; "nuclear-transcribed mRNA catabolic process"; "positive regulation of DNA repair"; "production of miRNAs involved in gene silencing by miRNA"; "production of ta-siRNAs involved in RNA interference"; "regulation of transcription, DNA-dependent"; "somatic c…	GO:0003676 GO:0003677 GO:0004386 GO:0005524 GO:0016817	ATP binding; "DNA binding"; "helicase activity"; "hydrolase activity, acting on acid anhydrides"; "nucleic acid binding"	GO:0005634	nucleus	KOG0388	SNF2_family_DNA-dependent_ATPase
Glyma.19G186800	AT3G05430.1|Symbols:|Tudor/PWWP/MBT superfamily protein|chr3:1567745-1571037 FORWARD LENGTH=965	GO:0008150	biological process	GO:0003674	molecular function	GO:0005634	nucleus	NA	NA
Glyma.20G013900	AT2G01860.1|Symbols:EMB975|Tetratricopeptide repeat (TPR)-like superfamily protein|chr2:388283-389743 FORWARD LENGTH=486	GO:0008150	biological process	GO:0003674	molecular function	GO:0005739	mitochondrion	NA	NA
Glyma.20G060300	AT2G04350.2|Symbols:LACS8|AMP-dependent synthetase and ligase family protein|chr2:1516086-1519178 FORWARD LENGTH=720	GO:0001676 GO:0006631 GO:0006633	fatty acid biosynthetic process; "fatty acid metabolic process"; "long-chain fatty acid metabolic process"	GO:0003824 GO:0004467	catalytic activity; "long-chain fatty acid-CoA ligase activity"	GO:0005783 GO:0005794 GO:0009507 GO:0009941	Golgi apparatus; "chloroplast"; "chloroplast envelope"; "endoplasmic reticulum"	KOG1180	Acyl-CoA_synthetase
Glyma.20G135900	AT1G23780.1|Symbols:|F-box family protein|chr1:8407053-8408480 REVERSE LENGTH=475	GO:0006635 GO:0016558	fatty acid beta-oxidation; "protein import into peroxisome matrix"	NA	NA	GO:0005739	mitochondrion	NA	NA
Glyma.20G151500	AT3G22890.1|Symbols:APS1|ATP sulfurylase 1|chr3:8112837-8114734 FORWARD LENGTH=463	GO:0000103 GO:0001887 GO:0006094 GO:0006096 GO:0006569 GO:0006833 GO:0006972 GO:0007030 GO:0009266 GO:0009651 GO:0009684 GO:0019761 GO:0042742 GO:0046686	Golgi organization; "defense response to bacterium"; "gluconeogenesis"; "glucosinolate biosynthetic process"; "glycolysis"; "hyperosmotic response"; "indoleacetic acid biosynthetic process"; "response to cadmium ion"; "response to salt stress"; "response to temperature stimulus"; "selenium compound metabolic process"; "sulfate assimilation"; "tryptophan catabolic process"; "water transport"	GO:0004781	sulfate adenylyltransferase (ATP) activity	GO:0005886 GO:0009507 GO:0009570	chloroplast; "chloroplast stroma"; "plasma membrane"	KOG0636	ATP_sulfurylase_(sulfate_adenylyltransferase)
Glyma.20G158200	AT5G23750.2|Symbols:|Remorin family protein|chr5:8010004-8011453 REVERSE LENGTH=201	GO:0008150 GO:0042546	biological process; "cell wall biogenesis"	GO:0003677	DNA binding	GO:0005634	nucleus	NA	NA
Glyma.20G187500	AT3G22430.1|Symbols:|CONTAINS InterPro DOMAIN/s: Domain of unknown function XS (InterPro:IPR005380); BEST Arabidopsis thaliana protein match is: XS domain-containing protein / XS zinc finger domain-containing protein-related (TAIR:AT5G23570.1); Has 565 Blast hits to 510 proteins in 121 species: Archae - 2; Bacteria - 90; Metazoa - 191; Fungi - 32; Plants - 51; Viruses - 4; Other Eukaryotes - 195 …	GO:0008150	biological process	GO:0003674	molecular function	GO:0005737	cytoplasm	NA	NA
Glyma.20G192000	AT1G20510.2|Symbols:OPCL1|OPC-8:0 CoA ligase1|chr1:7103939-7105856 REVERSE LENGTH=473	GO:0008152 GO:0009611 GO:0009620 GO:0009695 GO:0009698 GO:0009753 GO:0010200	jasmonic acid biosynthetic process; "metabolic process"; "phenylpropanoid metabolic process"; "response to chitin"; "response to fungus"; "response to jasmonic acid stimulus"; "response to wounding"	GO:0003824 GO:0016207	4-coumarate-CoA ligase activity; "catalytic activity"	GO:0005777 GO:0009507	chloroplast; "peroxisome"	NA	NA
Glyma.20G228000	AT3G04910.1|Symbols:WNK1, ZIK4, ATWNK1|with no lysine (K) kinase 1|chr3:1355084-1358057 FORWARD LENGTH=700	GO:0006468 GO:0007623	circadian rhythm; "protein phosphorylation"	GO:0004672 GO:0004674 GO:0004713 GO:0005524 GO:0016301 GO:0016772	ATP binding; "kinase activity"; "protein kinase activity"; "protein serine/threonine kinase activity"; "protein tyrosine kinase activity"; "transferase activity, transferring phosphorus-containing groups"	GO:0005634 GO:0016020	membrane; "nucleus"	KOG0584	Serine/threonine_protein_kinase
Glyma.U011300.1	Uncharacterized protein	-	-	-	-	-	-	-	-
